# Supplementary material for: Organic Control of Dioctahedral and Trioctahedral Clay Formation in an Alkaline Soil System in the Pantanal Wetland of Nhecolândia, Brazil
Source: PLoS One. 2016 Jul 27;11(7):e0159972. doi: 10.1371/journal.pone.0159972 (PMC4962978; doi:10.1371/journal.pone.0159972)
Supplement: S1 Table — (XLS) [file pone.0159972.s001.xls]

## Sheet: Histogramme_HID1
5	0			5.505	0			0	0			0	0			1	0			1	0
5	0			5.505	0.0748299			0	0.904762			0	0.904762			1	0.0544218			1	0.0544218
5.505	0			5.5075	0.0748299			6100	0.904762			30.198	0.904762			1.3881	0.0544218			1.00192	0.0544218
5.505	0			5.5075	0			6100	0			30.198	0			1.3881	0			1.00192	0
5.505	0.0748299			5.51	0			6100	0.047619			60.396	0			1.3881	0.14966			1.00384	0
6.01	0.0748299			5.51	0.0748299			12200	0.047619			60.396	0.904762			1.77621	0.14966			1.00384	0.0544218
6.01	0			5.5125	0.0748299			12200	0			90.5941	0.904762			1.77621	0			1.00576	0.0544218
6.01	0.22449			5.5125	0			12200	0.0204082			90.5941	0			1.77621	0.197279			1.00576	0
6.515	0.22449			5.515	0			18300	0.0204082			120.792	0			2.16431	0.197279			1.00769	0
6.515	0			5.515	0.0748299			18300	0			120.792	0.904762			2.16431	0			1.00769	0.0544218
6.515	0.163265			5.5175	0.0748299			18300	0.00680272			150.99	0.904762			2.16431	0.204082			1.00961	0.0544218
7.02	0.163265			5.5175	0			24400	0.00680272			150.99	0			2.55241	0.204082			1.00961	0
7.02	0			5.52	0			24400	0			181.188	0			2.55241	0			1.01153	0
7.02	0.136054			5.52	0.0748299			24400	0			181.188	0.904762			2.55241	0.170068			1.01153	0.0544218
7.525	0.136054			5.5225	0.0748299			30500	0			211.386	0.904762			2.94052	0.170068			1.01345	0.0544218
7.525	0			5.5225	0			30500	0			211.386	0			2.94052	0			1.01345	0
7.525	0.156463			5.525	0			30500	0			241.584	0			2.94052	0.0408163			1.01537	0
8.03	0.156463			5.525	0.0748299			36600	0			241.584	0.904762			3.32862	0.0408163			1.01537	0.0544218
8.03	0			5.5275	0.0748299			36600	0			271.782	0.904762			3.32862	0			1.01729	0.0544218
8.03	0.0204082			5.5275	0			36600	0.0136054			271.782	0			3.32862	0.0748299			1.01729	0
8.535	0.0204082			5.53	0			42700	0.0136054			301.98	0			3.71673	0.0748299			1.01921	0
8.535	0			5.53	0.0748299			42700	0			301.98	0.904762			3.71673	0			1.01921	0.0544218
8.535	0.0612245			5.5325	0.0748299			42700	0			332.178	0.904762			3.71673	0.0612245			1.02113	0.0544218
9.04	0.0612245			5.5325	0			48800	0			332.178	0			4.10483	0.0612245			1.02113	0
9.04	0			5.535	0			48800	0			362.376	0			4.10483	0			1.02306	0
9.04	0.102041			5.535	0.0748299			48800	0			362.376	0.904762			4.10483	0.0272109			1.02306	0.0544218
9.545	0.102041			5.5375	0.0748299			54900	0			392.574	0.904762			4.49293	0.0272109			1.02498	0.0544218
9.545	0			5.5375	0			54900	0			392.574	0			4.49293	0			1.02498	0
9.545	0.0612245			5.54	0			54900	0.00680272			422.772	0			4.49293	0.0204082			1.0269	0
10.05	0.0612245			5.54	0.0748299			61000	0.00680272			422.772	0.904762			4.88104	0.0204082			1.0269	0.0544218
10.05	0			5.5425	0.0748299			61000	0			452.97	0.904762			4.88104	0			1.02882	0.0544218
				5.5425	0							452.97	0							1.02882	0
				5.545	0							483.168	0							1.03074	0
				5.545	0.0748299							483.168	0.904762							1.03074	0.0544218
				5.5475	0.0748299							513.366	0.904762							1.03266	0.0544218
				5.5475	0							513.366	0							1.03266	0
				5.55	0							543.564	0							1.03458	0
				5.55	0.0748299							543.564	0.904762							1.03458	0.0544218
				5.5525	0.0748299							573.762	0.904762							1.0365	0.0544218
				5.5525	0							573.762	0							1.0365	0
				5.555	0							603.96	0							1.03843	0
				5.555	0.0748299							603.96	0.904762							1.03843	0.0544218
				5.5575	0.0748299							634.158	0.904762							1.04035	0.0544218
				5.5575	0							634.158	0							1.04035	0
				5.56	0							664.356	0							1.04227	0
				5.56	0.0748299							664.356	0.904762							1.04227	0.0544218
				5.5625	0.0748299							694.554	0.904762							1.04419	0.0544218
				5.5625	0							694.554	0							1.04419	0
				5.565	0							724.752	0							1.04611	0
				5.565	0.0748299							724.752	0.904762							1.04611	0.0544218
				5.5675	0.0748299							754.95	0.904762							1.04803	0.0544218
				5.5675	0							754.95	0							1.04803	0
				5.57	0							785.149	0							1.04995	0
				5.57	0.0748299							785.149	0.904762							1.04995	0.0544218
				5.5725	0.0748299							815.347	0.904762							1.05188	0.0544218
				5.5725	0							815.347	0							1.05188	0
				5.575	0							845.545	0							1.0538	0
				5.575	0.0748299							845.545	0.904762							1.0538	0.0544218
				5.5775	0.0748299							875.743	0.904762							1.05572	0.0544218
				5.5775	0							875.743	0							1.05572	0
				5.58	0							905.941	0							1.05764	0
				5.58	0.0748299							905.941	0.904762							1.05764	0.0544218
				5.5825	0.0748299							936.139	0.904762							1.05956	0.0544218
				5.5825	0							936.139	0							1.05956	0
				5.585	0							966.337	0							1.06148	0
				5.585	0.0748299							966.337	0.904762							1.06148	0.0544218
				5.5875	0.0748299							996.535	0.904762							1.0634	0.0544218
				5.5875	0							996.535	0							1.0634	0
				5.59	0							1026.73	0							1.06532	0
				5.59	0.0748299							1026.73	0.904762							1.06532	0.0544218
				5.5925	0.0748299							1056.93	0.904762							1.06725	0.0544218
				5.5925	0							1056.93	0							1.06725	0
				5.595	0							1087.13	0							1.06917	0
				5.595	0.0748299							1087.13	0.904762							1.06917	0.0544218
				5.5975	0.0748299							1117.33	0.904762							1.07109	0.0544218
				5.5975	0							1117.33	0							1.07109	0
				5.6	0							1147.52	0							1.07301	0
				5.6	0.0748299							1147.52	0.904762							1.07301	0.0544218
				5.6025	0.0748299							1177.72	0.904762							1.07493	0.0544218
				5.6025	0							1177.72	0							1.07493	0
				5.605	0							1207.92	0							1.07685	0
				5.605	0.0748299							1207.92	0.904762							1.07685	0.0544218
				5.6075	0.0748299							1238.12	0.904762							1.07877	0.0544218
				5.6075	0							1238.12	0							1.07877	0
				5.61	0							1268.32	0							1.08069	0
				5.61	0.0748299							1268.32	0.904762							1.08069	0.0544218
				5.6125	0.0748299							1298.51	0.904762							1.08262	0.0544218
				5.6125	0							1298.51	0							1.08262	0
				5.615	0							1328.71	0							1.08454	0
				5.615	0.0748299							1328.71	0.904762							1.08454	0.0544218
				5.6175	0.0748299							1358.91	0.904762							1.08646	0.0544218
				5.6175	0							1358.91	0							1.08646	0
				5.62	0							1389.11	0							1.08838	0
				5.62	0.0748299							1389.11	0.904762							1.08838	0.0544218
				5.6225	0.0748299							1419.31	0.904762							1.0903	0.0544218
				5.6225	0							1419.31	0							1.0903	0
				5.625	0							1449.5	0							1.09222	0
				5.625	0.0748299							1449.5	0.904762							1.09222	0.0544218
				5.6275	0.0748299							1479.7	0.904762							1.09414	0.0544218
				5.6275	0							1479.7	0							1.09414	0
				5.63	0							1509.9	0							1.09607	0
				5.63	0.0748299							1509.9	0.904762							1.09607	0.0544218
				5.6325	0.0748299							1540.1	0.904762							1.09799	0.0544218
				5.6325	0							1540.1	0							1.09799	0
				5.635	0							1570.3	0							1.09991	0
				5.635	0.0748299							1570.3	0.904762							1.09991	0.0544218
				5.6375	0.0748299							1600.5	0.904762							1.10183	0.0544218
				5.6375	0							1600.5	0							1.10183	0
				5.64	0							1630.69	0							1.10375	0
				5.64	0.0748299							1630.69	0.904762							1.10375	0.0544218
				5.6425	0.0748299							1660.89	0.904762							1.10567	0.0544218
				5.6425	0							1660.89	0							1.10567	0
				5.645	0							1691.09	0							1.10759	0
				5.645	0.0748299							1691.09	0.904762							1.10759	0.0544218
				5.6475	0.0748299							1721.29	0.904762							1.10951	0.0544218
				5.6475	0							1721.29	0							1.10951	0
				5.65	0							1751.49	0							1.11144	0
				5.65	0.0748299							1751.49	0.904762							1.11144	0.0544218
				5.6525	0.0748299							1781.68	0.904762							1.11336	0.0544218
				5.6525	0							1781.68	0							1.11336	0
				5.655	0							1811.88	0							1.11528	0
				5.655	0.0748299							1811.88	0.904762							1.11528	0.0544218
				5.6575	0.0748299							1842.08	0.904762							1.1172	0.0544218
				5.6575	0							1842.08	0							1.1172	0
				5.66	0							1872.28	0							1.11912	0
				5.66	0.0748299							1872.28	0.904762							1.11912	0.0544218
				5.6625	0.0748299							1902.48	0.904762							1.12104	0.0544218
				5.6625	0							1902.48	0							1.12104	0
				5.665	0							1932.67	0							1.12296	0
				5.665	0.0748299							1932.67	0.904762							1.12296	0.0544218
				5.6675	0.0748299							1962.87	0.904762							1.12488	0.0544218
				5.6675	0							1962.87	0							1.12488	0
				5.67	0							1993.07	0							1.12681	0
				5.67	0.0748299							1993.07	0.904762							1.12681	0.0544218
				5.6725	0.0748299							2023.27	0.904762							1.12873	0.0544218
				5.6725	0							2023.27	0							1.12873	0
				5.675	0							2053.47	0							1.13065	0
				5.675	0.0748299							2053.47	0.904762							1.13065	0.0544218
				5.6775	0.0748299							2083.66	0.904762							1.13257	0.0544218
				5.6775	0							2083.66	0							1.13257	0
				5.68	0							2113.86	0							1.13449	0
				5.68	0.0748299							2113.86	0.904762							1.13449	0.0544218
				5.6825	0.0748299							2144.06	0.904762							1.13641	0.0544218
				5.6825	0							2144.06	0							1.13641	0
				5.685	0							2174.26	0							1.13833	0
				5.685	0.0748299							2174.26	0.904762							1.13833	0.0544218
				5.6875	0.0748299							2204.46	0.904762							1.14026	0.0544218
				5.6875	0							2204.46	0							1.14026	0
				5.69	0							2234.65	0							1.14218	0
				5.69	0.0748299							2234.65	0.904762							1.14218	0.0544218
				5.6925	0.0748299							2264.85	0.904762							1.1441	0.0544218
				5.6925	0							2264.85	0							1.1441	0
				5.695	0							2295.05	0							1.14602	0
				5.695	0.0748299							2295.05	0.904762							1.14602	0.0544218
				5.6975	0.0748299							2325.25	0.904762							1.14794	0.0544218
				5.6975	0							2325.25	0							1.14794	0
				5.7	0							2355.45	0							1.14986	0
				5.7	0.0748299							2355.45	0.904762							1.14986	0.0544218
				5.7025	0.0748299							2385.64	0.904762							1.15178	0.0544218
				5.7025	0							2385.64	0							1.15178	0
				5.705	0							2415.84	0							1.1537	0
				5.705	0.0748299							2415.84	0.904762							1.1537	0.0544218
				5.7075	0.0748299							2446.04	0.904762							1.15563	0.0544218
				5.7075	0							2446.04	0							1.15563	0
				5.71	0							2476.24	0							1.15755	0
				5.71	0.0748299							2476.24	0.904762							1.15755	0.0544218
				5.7125	0.0748299							2506.44	0.904762							1.15947	0.0544218
				5.7125	0							2506.44	0							1.15947	0
				5.715	0							2536.63	0							1.16139	0
				5.715	0.0748299							2536.63	0.904762							1.16139	0.0544218
				5.7175	0.0748299							2566.83	0.904762							1.16331	0.0544218
				5.7175	0							2566.83	0							1.16331	0
				5.72	0							2597.03	0							1.16523	0
				5.72	0.0748299							2597.03	0.904762							1.16523	0.0544218
				5.7225	0.0748299							2627.23	0.904762							1.16715	0.0544218
				5.7225	0							2627.23	0							1.16715	0
				5.725	0							2657.43	0							1.16907	0
				5.725	0.0748299							2657.43	0.904762							1.16907	0.0544218
				5.7275	0.0748299							2687.62	0.904762							1.171	0.0544218
				5.7275	0							2687.62	0							1.171	0
				5.73	0							2717.82	0							1.17292	0
				5.73	0.0748299							2717.82	0.904762							1.17292	0.0544218
				5.7325	0.0748299							2748.02	0.904762							1.17484	0.0544218
				5.7325	0							2748.02	0							1.17484	0
				5.735	0							2778.22	0							1.17676	0
				5.735	0.0748299							2778.22	0.904762							1.17676	0.0544218
				5.7375	0.0748299							2808.42	0.904762							1.17868	0.0544218
				5.7375	0							2808.42	0							1.17868	0
				5.74	0							2838.61	0							1.1806	0
				5.74	0.0748299							2838.61	0.904762							1.1806	0.0544218
				5.7425	0.0748299							2868.81	0.904762							1.18252	0.0544218
				5.7425	0							2868.81	0							1.18252	0
				5.745	0							2899.01	0							1.18445	0
				5.745	0.0748299							2899.01	0.904762							1.18445	0.0544218
				5.7475	0.0748299							2929.21	0.904762							1.18637	0.0544218
				5.7475	0							2929.21	0							1.18637	0
				5.75	0							2959.41	0							1.18829	0
				5.75	0.0748299							2959.41	0.904762							1.18829	0.0544218
				5.7525	0.0748299							2989.6	0.904762							1.19021	0.0544218
				5.7525	0							2989.6	0							1.19021	0
				5.755	0							3019.8	0							1.19213	0
				5.755	0.0748299							3019.8	0.904762							1.19213	0.0544218
				5.7575	0.0748299							3050	0.904762							1.19405	0.0544218
				5.7575	0							3050	0							1.19405	0
				5.76	0							3080.2	0							1.19597	0
				5.76	0.0748299							3080.2	0.904762							1.19597	0.0544218
				5.7625	0.0748299							3110.4	0.904762							1.19789	0.0544218
				5.7625	0							3110.4	0							1.19789	0
				5.765	0							3140.59	0							1.19982	0
				5.765	0.0748299							3140.59	0.904762							1.19982	0.0544218
				5.7675	0.0748299							3170.79	0.904762							1.20174	0.0544218
				5.7675	0							3170.79	0							1.20174	0
				5.77	0							3200.99	0							1.20366	0
				5.77	0.0748299							3200.99	0.904762							1.20366	0.0544218
				5.7725	0.0748299							3231.19	0.904762							1.20558	0.0544218
				5.7725	0							3231.19	0							1.20558	0
				5.775	0							3261.39	0							1.2075	0
				5.775	0.0748299							3261.39	0.904762							1.2075	0.0544218
				5.7775	0.0748299							3291.58	0.904762							1.20942	0.0544218
				5.7775	0							3291.58	0							1.20942	0
				5.78	0							3321.78	0							1.21134	0
				5.78	0.0748299							3321.78	0.904762							1.21134	0.0544218
				5.7825	0.0748299							3351.98	0.904762							1.21326	0.0544218
				5.7825	0							3351.98	0							1.21326	0
				5.785	0							3382.18	0							1.21519	0
				5.785	0.0748299							3382.18	0.904762							1.21519	0.0544218
				5.7875	0.0748299							3412.38	0.904762							1.21711	0.0544218
				5.7875	0							3412.38	0							1.21711	0
				5.79	0							3442.57	0							1.21903	0
				5.79	0.0748299							3442.57	0.904762							1.21903	0.0544218
				5.7925	0.0748299							3472.77	0.904762							1.22095	0.0544218
				5.7925	0							3472.77	0							1.22095	0
				5.795	0							3502.97	0							1.22287	0
				5.795	0.0748299							3502.97	0.904762							1.22287	0.0544218
				5.7975	0.0748299							3533.17	0.904762							1.22479	0.0544218
				5.7975	0							3533.17	0							1.22479	0
				5.8	0							3563.37	0							1.22671	0
				5.8	0.0748299							3563.37	0.904762							1.22671	0.0544218
				5.8025	0.0748299							3593.56	0.904762							1.22864	0.0544218
				5.8025	0							3593.56	0							1.22864	0
				5.805	0							3623.76	0							1.23056	0
				5.805	0.0748299							3623.76	0.904762							1.23056	0.0544218
				5.8075	0.0748299							3653.96	0.904762							1.23248	0.0544218
				5.8075	0							3653.96	0							1.23248	0
				5.81	0							3684.16	0							1.2344	0
				5.81	0.0748299							3684.16	0.904762							1.2344	0.0544218
				5.8125	0.0748299							3714.36	0.904762							1.23632	0.0544218
				5.8125	0							3714.36	0							1.23632	0
				5.815	0							3744.55	0							1.23824	0
				5.815	0.0748299							3744.55	0.904762							1.23824	0.0544218
				5.8175	0.0748299							3774.75	0.904762							1.24016	0.0544218
				5.8175	0							3774.75	0							1.24016	0
				5.82	0							3804.95	0							1.24208	0
				5.82	0.0748299							3804.95	0.904762							1.24208	0.0544218
				5.8225	0.0748299							3835.15	0.904762							1.24401	0.0544218
				5.8225	0							3835.15	0							1.24401	0
				5.825	0							3865.35	0							1.24593	0
				5.825	0.0748299							3865.35	0.904762							1.24593	0.0544218
				5.8275	0.0748299							3895.54	0.904762							1.24785	0.0544218
				5.8275	0							3895.54	0							1.24785	0
				5.83	0							3925.74	0							1.24977	0
				5.83	0.0748299							3925.74	0.904762							1.24977	0.0544218
				5.8325	0.0748299							3955.94	0.904762							1.25169	0.0544218
				5.8325	0							3955.94	0							1.25169	0
				5.835	0							3986.14	0							1.25361	0
				5.835	0.0748299							3986.14	0.904762							1.25361	0.0544218
				5.8375	0.0748299							4016.34	0.904762							1.25553	0.0544218
				5.8375	0							4016.34	0							1.25553	0
				5.84	0							4046.53	0							1.25745	0
				5.84	0.0748299							4046.53	0.904762							1.25745	0.0544218
				5.8425	0.0748299							4076.73	0.904762							1.25938	0.0544218
				5.8425	0							4076.73	0							1.25938	0
				5.845	0							4106.93	0							1.2613	0
				5.845	0.0748299							4106.93	0.904762							1.2613	0.0544218
				5.8475	0.0748299							4137.13	0.904762							1.26322	0.0544218
				5.8475	0							4137.13	0							1.26322	0
				5.85	0							4167.33	0							1.26514	0
				5.85	0.0748299							4167.33	0.904762							1.26514	0.0544218
				5.8525	0.0748299							4197.52	0.904762							1.26706	0.0544218
				5.8525	0							4197.52	0							1.26706	0
				5.855	0							4227.72	0							1.26898	0
				5.855	0.0748299							4227.72	0.904762							1.26898	0.0544218
				5.8575	0.0748299							4257.92	0.904762							1.2709	0.0544218
				5.8575	0							4257.92	0							1.2709	0
				5.86	0							4288.12	0							1.27283	0
				5.86	0.0748299							4288.12	0.904762							1.27283	0.0544218
				5.8625	0.0748299							4318.32	0.904762							1.27475	0.0544218
				5.8625	0							4318.32	0							1.27475	0
				5.865	0							4348.51	0							1.27667	0
				5.865	0.0748299							4348.51	0.904762							1.27667	0.0544218
				5.8675	0.0748299							4378.71	0.904762							1.27859	0.0544218
				5.8675	0							4378.71	0							1.27859	0
				5.87	0							4408.91	0							1.28051	0
				5.87	0.0748299							4408.91	0.904762							1.28051	0.0544218
				5.8725	0.0748299							4439.11	0.904762							1.28243	0.0544218
				5.8725	0							4439.11	0							1.28243	0
				5.875	0							4469.31	0							1.28435	0
				5.875	0.0748299							4469.31	0.904762							1.28435	0.0544218
				5.8775	0.0748299							4499.5	0.904762							1.28627	0.0544218
				5.8775	0							4499.5	0							1.28627	0
				5.88	0							4529.7	0							1.2882	0
				5.88	0.0748299							4529.7	0.904762							1.2882	0.0544218
				5.8825	0.0748299							4559.9	0.904762							1.29012	0.0544218
				5.8825	0							4559.9	0							1.29012	0
				5.885	0							4590.1	0							1.29204	0
				5.885	0.0748299							4590.1	0.904762							1.29204	0.0544218
				5.8875	0.0748299							4620.3	0.904762							1.29396	0.0544218
				5.8875	0							4620.3	0							1.29396	0
				5.89	0							4650.5	0							1.29588	0
				5.89	0.0748299							4650.5	0.904762							1.29588	0.0544218
				5.8925	0.0748299							4680.69	0.904762							1.2978	0.0544218
				5.8925	0							4680.69	0							1.2978	0
				5.895	0							4710.89	0							1.29972	0
				5.895	0.0748299							4710.89	0.904762							1.29972	0.0544218
				5.8975	0.0748299							4741.09	0.904762							1.30164	0.0544218
				5.8975	0							4741.09	0							1.30164	0
				5.9	0							4771.29	0							1.30357	0
				5.9	0.0748299							4771.29	0.904762							1.30357	0.0544218
				5.9025	0.0748299							4801.49	0.904762							1.30549	0.0544218
				5.9025	0							4801.49	0							1.30549	0
				5.905	0							4831.68	0							1.30741	0
				5.905	0.0748299							4831.68	0.904762							1.30741	0.0544218
				5.9075	0.0748299							4861.88	0.904762							1.30933	0.0544218
				5.9075	0							4861.88	0							1.30933	0
				5.91	0							4892.08	0							1.31125	0
				5.91	0.0748299							4892.08	0.904762							1.31125	0.0544218
				5.9125	0.0748299							4922.28	0.904762							1.31317	0.0544218
				5.9125	0							4922.28	0							1.31317	0
				5.915	0							4952.48	0							1.31509	0
				5.915	0.0748299							4952.48	0.904762							1.31509	0.0544218
				5.9175	0.0748299							4982.67	0.904762							1.31702	0.0544218
				5.9175	0							4982.67	0							1.31702	0
				5.92	0							5012.87	0							1.31894	0
				5.92	0.0748299							5012.87	0.904762							1.31894	0.0544218
				5.9225	0.0748299							5043.07	0.904762							1.32086	0.0544218
				5.9225	0							5043.07	0							1.32086	0
				5.925	0							5073.27	0							1.32278	0
				5.925	0.0748299							5073.27	0.904762							1.32278	0.0544218
				5.9275	0.0748299							5103.47	0.904762							1.3247	0.0544218
				5.9275	0							5103.47	0							1.3247	0
				5.93	0							5133.66	0							1.32662	0
				5.93	0.0748299							5133.66	0.904762							1.32662	0.0544218
				5.9325	0.0748299							5163.86	0.904762							1.32854	0.0544218
				5.9325	0							5163.86	0							1.32854	0
				5.935	0							5194.06	0							1.33046	0
				5.935	0.0748299							5194.06	0.904762							1.33046	0.0544218
				5.9375	0.0748299							5224.26	0.904762							1.33239	0.0544218
				5.9375	0							5224.26	0							1.33239	0
				5.94	0							5254.46	0							1.33431	0
				5.94	0.0748299							5254.46	0.904762							1.33431	0.0544218
				5.9425	0.0748299							5284.65	0.904762							1.33623	0.0544218
				5.9425	0							5284.65	0							1.33623	0
				5.945	0							5314.85	0							1.33815	0
				5.945	0.0748299							5314.85	0.904762							1.33815	0.0544218
				5.9475	0.0748299							5345.05	0.904762							1.34007	0.0544218
				5.9475	0							5345.05	0							1.34007	0
				5.95	0							5375.25	0							1.34199	0
				5.95	0.0748299							5375.25	0.904762							1.34199	0.0544218
				5.9525	0.0748299							5405.45	0.904762							1.34391	0.0544218
				5.9525	0							5405.45	0							1.34391	0
				5.955	0							5435.64	0							1.34583	0
				5.955	0.0748299							5435.64	0.904762							1.34583	0.0544218
				5.9575	0.0748299							5465.84	0.904762							1.34776	0.0544218
				5.9575	0							5465.84	0							1.34776	0
				5.96	0							5496.04	0							1.34968	0
				5.96	0.0748299							5496.04	0.904762							1.34968	0.0544218
				5.9625	0.0748299							5526.24	0.904762							1.3516	0.0544218
				5.9625	0							5526.24	0							1.3516	0
				5.965	0							5556.44	0							1.35352	0
				5.965	0.0748299							5556.44	0.904762							1.35352	0.0544218
				5.9675	0.0748299							5586.63	0.904762							1.35544	0.0544218
				5.9675	0							5586.63	0							1.35544	0
				5.97	0							5616.83	0							1.35736	0
				5.97	0.0748299							5616.83	0.904762							1.35736	0.0544218
				5.9725	0.0748299							5647.03	0.904762							1.35928	0.0544218
				5.9725	0							5647.03	0							1.35928	0
				5.975	0							5677.23	0							1.36121	0
				5.975	0.0748299							5677.23	0.904762							1.36121	0.0544218
				5.9775	0.0748299							5707.43	0.904762							1.36313	0.0544218
				5.9775	0							5707.43	0							1.36313	0
				5.98	0							5737.62	0							1.36505	0
				5.98	0.0748299							5737.62	0.904762							1.36505	0.0544218
				5.9825	0.0748299							5767.82	0.904762							1.36697	0.0544218
				5.9825	0							5767.82	0							1.36697	0
				5.985	0							5798.02	0							1.36889	0
				5.985	0.0748299							5798.02	0.904762							1.36889	0.0544218
				5.9875	0.0748299							5828.22	0.904762							1.37081	0.0544218
				5.9875	0							5828.22	0							1.37081	0
				5.99	0							5858.42	0							1.37273	0
				5.99	0.0748299							5858.42	0.904762							1.37273	0.0544218
				5.9925	0.0748299							5888.61	0.904762							1.37465	0.0544218
				5.9925	0							5888.61	0							1.37465	0
				5.995	0							5918.81	0							1.37658	0
				5.995	0.0748299							5918.81	0.904762							1.37658	0.0544218
				5.9975	0.0748299							5949.01	0.904762							1.3785	0.0544218
				5.9975	0							5949.01	0							1.3785	0
				6	0							5979.21	0							1.38042	0
				6	0.0748299							5979.21	0.904762							1.38042	0.0544218
				6.0025	0.0748299							6009.41	0.904762							1.38234	0.0544218
				6.0025	0							6009.41	0							1.38234	0
				6.005	0							6039.6	0							1.38426	0
				6.005	0.0748299							6039.6	0.904762							1.38426	0.0544218
				6.0075	0.0748299							6069.8	0.904762							1.38618	0.0544218
				6.0075	0							6069.8	0							1.38618	0
				6.01	0							6100	0							1.3881	0
				6.01	0.22449							6100	0.047619							1.3881	0.14966
				6.0125	0.22449							6130.2	0.047619							1.39002	0.14966
				6.0125	0							6130.2	0							1.39002	0
				6.015	0							6160.4	0							1.39195	0
				6.015	0.22449							6160.4	0.047619							1.39195	0.14966
				6.0175	0.22449							6190.59	0.047619							1.39387	0.14966
				6.0175	0							6190.59	0							1.39387	0
				6.02	0							6220.79	0							1.39579	0
				6.02	0.22449							6220.79	0.047619							1.39579	0.14966
				6.0225	0.22449							6250.99	0.047619							1.39771	0.14966
				6.0225	0							6250.99	0							1.39771	0
				6.025	0							6281.19	0							1.39963	0
				6.025	0.22449							6281.19	0.047619							1.39963	0.14966
				6.0275	0.22449							6311.39	0.047619							1.40155	0.14966
				6.0275	0							6311.39	0							1.40155	0
				6.03	0							6341.58	0							1.40347	0
				6.03	0.22449							6341.58	0.047619							1.40347	0.14966
				6.0325	0.22449							6371.78	0.047619							1.4054	0.14966
				6.0325	0							6371.78	0							1.4054	0
				6.035	0							6401.98	0							1.40732	0
				6.035	0.22449							6401.98	0.047619							1.40732	0.14966
				6.0375	0.22449							6432.18	0.047619							1.40924	0.14966
				6.0375	0							6432.18	0							1.40924	0
				6.04	0							6462.38	0							1.41116	0
				6.04	0.22449							6462.38	0.047619							1.41116	0.14966
				6.0425	0.22449							6492.57	0.047619							1.41308	0.14966
				6.0425	0							6492.57	0							1.41308	0
				6.045	0							6522.77	0							1.415	0
				6.045	0.22449							6522.77	0.047619							1.415	0.14966
				6.0475	0.22449							6552.97	0.047619							1.41692	0.14966
				6.0475	0							6552.97	0							1.41692	0
				6.05	0							6583.17	0							1.41884	0
				6.05	0.22449							6583.17	0.047619							1.41884	0.14966
				6.0525	0.22449							6613.37	0.047619							1.42077	0.14966
				6.0525	0							6613.37	0							1.42077	0
				6.055	0							6643.56	0							1.42269	0
				6.055	0.22449							6643.56	0.047619							1.42269	0.14966
				6.0575	0.22449							6673.76	0.047619							1.42461	0.14966
				6.0575	0							6673.76	0							1.42461	0
				6.06	0							6703.96	0							1.42653	0
				6.06	0.22449							6703.96	0.047619							1.42653	0.14966
				6.0625	0.22449							6734.16	0.047619							1.42845	0.14966
				6.0625	0							6734.16	0							1.42845	0
				6.065	0							6764.36	0							1.43037	0
				6.065	0.22449							6764.36	0.047619							1.43037	0.14966
				6.0675	0.22449							6794.55	0.047619							1.43229	0.14966
				6.0675	0							6794.55	0							1.43229	0
				6.07	0							6824.75	0							1.43422	0
				6.07	0.22449							6824.75	0.047619							1.43422	0.14966
				6.0725	0.22449							6854.95	0.047619							1.43614	0.14966
				6.0725	0							6854.95	0							1.43614	0
				6.075	0							6885.15	0							1.43806	0
				6.075	0.22449							6885.15	0.047619							1.43806	0.14966
				6.0775	0.22449							6915.35	0.047619							1.43998	0.14966
				6.0775	0							6915.35	0							1.43998	0
				6.08	0							6945.54	0							1.4419	0
				6.08	0.22449							6945.54	0.047619							1.4419	0.14966
				6.0825	0.22449							6975.74	0.047619							1.44382	0.14966
				6.0825	0							6975.74	0							1.44382	0
				6.085	0							7005.94	0							1.44574	0
				6.085	0.22449							7005.94	0.047619							1.44574	0.14966
				6.0875	0.22449							7036.14	0.047619							1.44766	0.14966
				6.0875	0							7036.14	0							1.44766	0
				6.09	0							7066.34	0							1.44959	0
				6.09	0.22449							7066.34	0.047619							1.44959	0.14966
				6.0925	0.22449							7096.53	0.047619							1.45151	0.14966
				6.0925	0							7096.53	0							1.45151	0
				6.095	0							7126.73	0							1.45343	0
				6.095	0.22449							7126.73	0.047619							1.45343	0.14966
				6.0975	0.22449							7156.93	0.047619							1.45535	0.14966
				6.0975	0							7156.93	0							1.45535	0
				6.1	0							7187.13	0							1.45727	0
				6.1	0.22449							7187.13	0.047619							1.45727	0.14966
				6.1025	0.22449							7217.33	0.047619							1.45919	0.14966
				6.1025	0							7217.33	0							1.45919	0
				6.105	0							7247.52	0							1.46111	0
				6.105	0.22449							7247.52	0.047619							1.46111	0.14966
				6.1075	0.22449							7277.72	0.047619							1.46303	0.14966
				6.1075	0							7277.72	0							1.46303	0
				6.11	0							7307.92	0							1.46496	0
				6.11	0.22449							7307.92	0.047619							1.46496	0.14966
				6.1125	0.22449							7338.12	0.047619							1.46688	0.14966
				6.1125	0							7338.12	0							1.46688	0
				6.115	0							7368.32	0							1.4688	0
				6.115	0.22449							7368.32	0.047619							1.4688	0.14966
				6.1175	0.22449							7398.51	0.047619							1.47072	0.14966
				6.1175	0							7398.51	0							1.47072	0
				6.12	0							7428.71	0							1.47264	0
				6.12	0.22449							7428.71	0.047619							1.47264	0.14966
				6.1225	0.22449							7458.91	0.047619							1.47456	0.14966
				6.1225	0							7458.91	0							1.47456	0
				6.125	0							7489.11	0							1.47648	0
				6.125	0.22449							7489.11	0.047619							1.47648	0.14966
				6.1275	0.22449							7519.31	0.047619							1.47841	0.14966
				6.1275	0							7519.31	0							1.47841	0
				6.13	0							7549.5	0							1.48033	0
				6.13	0.22449							7549.5	0.047619							1.48033	0.14966
				6.1325	0.22449							7579.7	0.047619							1.48225	0.14966
				6.1325	0							7579.7	0							1.48225	0
				6.135	0							7609.9	0							1.48417	0
				6.135	0.22449							7609.9	0.047619							1.48417	0.14966
				6.1375	0.22449							7640.1	0.047619							1.48609	0.14966
				6.1375	0							7640.1	0							1.48609	0
				6.14	0							7670.3	0							1.48801	0
				6.14	0.22449							7670.3	0.047619							1.48801	0.14966
				6.1425	0.22449							7700.5	0.047619							1.48993	0.14966
				6.1425	0							7700.5	0							1.48993	0
				6.145	0							7730.69	0							1.49185	0
				6.145	0.22449							7730.69	0.047619							1.49185	0.14966
				6.1475	0.22449							7760.89	0.047619							1.49378	0.14966
				6.1475	0							7760.89	0							1.49378	0
				6.15	0							7791.09	0							1.4957	0
				6.15	0.22449							7791.09	0.047619							1.4957	0.14966
				6.1525	0.22449							7821.29	0.047619							1.49762	0.14966
				6.1525	0							7821.29	0							1.49762	0
				6.155	0							7851.49	0							1.49954	0
				6.155	0.22449							7851.49	0.047619							1.49954	0.14966
				6.1575	0.22449							7881.68	0.047619							1.50146	0.14966
				6.1575	0							7881.68	0							1.50146	0
				6.16	0							7911.88	0							1.50338	0
				6.16	0.22449							7911.88	0.047619							1.50338	0.14966
				6.1625	0.22449							7942.08	0.047619							1.5053	0.14966
				6.1625	0							7942.08	0							1.5053	0
				6.165	0							7972.28	0							1.50722	0
				6.165	0.22449							7972.28	0.047619							1.50722	0.14966
				6.1675	0.22449							8002.48	0.047619							1.50915	0.14966
				6.1675	0							8002.48	0							1.50915	0
				6.17	0							8032.67	0							1.51107	0
				6.17	0.22449							8032.67	0.047619							1.51107	0.14966
				6.1725	0.22449							8062.87	0.047619							1.51299	0.14966
				6.1725	0							8062.87	0							1.51299	0
				6.175	0							8093.07	0							1.51491	0
				6.175	0.22449							8093.07	0.047619							1.51491	0.14966
				6.1775	0.22449							8123.27	0.047619							1.51683	0.14966
				6.1775	0							8123.27	0							1.51683	0
				6.18	0							8153.47	0							1.51875	0
				6.18	0.22449							8153.47	0.047619							1.51875	0.14966
				6.1825	0.22449							8183.66	0.047619							1.52067	0.14966
				6.1825	0							8183.66	0							1.52067	0
				6.185	0							8213.86	0							1.5226	0
				6.185	0.22449							8213.86	0.047619							1.5226	0.14966
				6.1875	0.22449							8244.06	0.047619							1.52452	0.14966
				6.1875	0							8244.06	0							1.52452	0
				6.19	0							8274.26	0							1.52644	0
				6.19	0.22449							8274.26	0.047619							1.52644	0.14966
				6.1925	0.22449							8304.46	0.047619							1.52836	0.14966
				6.1925	0							8304.46	0							1.52836	0
				6.195	0							8334.65	0							1.53028	0
				6.195	0.22449							8334.65	0.047619							1.53028	0.14966
				6.1975	0.22449							8364.85	0.047619							1.5322	0.14966
				6.1975	0							8364.85	0							1.5322	0
				6.2	0							8395.05	0							1.53412	0
				6.2	0.22449							8395.05	0.047619							1.53412	0.14966
				6.2025	0.22449							8425.25	0.047619							1.53604	0.14966
				6.2025	0							8425.25	0							1.53604	0
				6.205	0							8455.45	0							1.53797	0
				6.205	0.22449							8455.45	0.047619							1.53797	0.14966
				6.2075	0.22449							8485.64	0.047619							1.53989	0.14966
				6.2075	0							8485.64	0							1.53989	0
				6.21	0							8515.84	0							1.54181	0
				6.21	0.22449							8515.84	0.047619							1.54181	0.14966
				6.2125	0.22449							8546.04	0.047619							1.54373	0.14966
				6.2125	0							8546.04	0							1.54373	0
				6.215	0							8576.24	0							1.54565	0
				6.215	0.22449							8576.24	0.047619							1.54565	0.14966
				6.2175	0.22449							8606.44	0.047619							1.54757	0.14966
				6.2175	0							8606.44	0							1.54757	0
				6.22	0							8636.63	0							1.54949	0
				6.22	0.22449							8636.63	0.047619							1.54949	0.14966
				6.2225	0.22449							8666.83	0.047619							1.55141	0.14966
				6.2225	0							8666.83	0							1.55141	0
				6.225	0							8697.03	0							1.55334	0
				6.225	0.22449							8697.03	0.047619							1.55334	0.14966
				6.2275	0.22449							8727.23	0.047619							1.55526	0.14966
				6.2275	0							8727.23	0							1.55526	0
				6.23	0							8757.43	0							1.55718	0
				6.23	0.22449							8757.43	0.047619							1.55718	0.14966
				6.2325	0.22449							8787.62	0.047619							1.5591	0.14966
				6.2325	0							8787.62	0							1.5591	0
				6.235	0							8817.82	0							1.56102	0
				6.235	0.22449							8817.82	0.047619							1.56102	0.14966
				6.2375	0.22449							8848.02	0.047619							1.56294	0.14966
				6.2375	0							8848.02	0							1.56294	0
				6.24	0							8878.22	0							1.56486	0
				6.24	0.22449							8878.22	0.047619							1.56486	0.14966
				6.2425	0.22449							8908.42	0.047619							1.56679	0.14966
				6.2425	0							8908.42	0							1.56679	0
				6.245	0							8938.61	0							1.56871	0
				6.245	0.22449							8938.61	0.047619							1.56871	0.14966
				6.2475	0.22449							8968.81	0.047619							1.57063	0.14966
				6.2475	0							8968.81	0							1.57063	0
				6.25	0							8999.01	0							1.57255	0
				6.25	0.22449							8999.01	0.047619							1.57255	0.14966
				6.2525	0.22449							9029.21	0.047619							1.57447	0.14966
				6.2525	0							9029.21	0							1.57447	0
				6.255	0							9059.41	0							1.57639	0
				6.255	0.22449							9059.41	0.047619							1.57639	0.14966
				6.2575	0.22449							9089.6	0.047619							1.57831	0.14966
				6.2575	0							9089.6	0							1.57831	0
				6.26	0							9119.8	0							1.58023	0
				6.26	0.22449							9119.8	0.047619							1.58023	0.14966
				6.2625	0.22449							9150	0.047619							1.58216	0.14966
				6.2625	0							9150	0							1.58216	0
				6.265	0							9180.2	0							1.58408	0
				6.265	0.22449							9180.2	0.047619							1.58408	0.14966
				6.2675	0.22449							9210.4	0.047619							1.586	0.14966
				6.2675	0							9210.4	0							1.586	0
				6.27	0							9240.59	0							1.58792	0
				6.27	0.22449							9240.59	0.047619							1.58792	0.14966
				6.2725	0.22449							9270.79	0.047619							1.58984	0.14966
				6.2725	0							9270.79	0							1.58984	0
				6.275	0							9300.99	0							1.59176	0
				6.275	0.22449							9300.99	0.047619							1.59176	0.14966
				6.2775	0.22449							9331.19	0.047619							1.59368	0.14966
				6.2775	0							9331.19	0							1.59368	0
				6.28	0							9361.39	0							1.5956	0
				6.28	0.22449							9361.39	0.047619							1.5956	0.14966
				6.2825	0.22449							9391.58	0.047619							1.59753	0.14966
				6.2825	0							9391.58	0							1.59753	0
				6.285	0							9421.78	0							1.59945	0
				6.285	0.22449							9421.78	0.047619							1.59945	0.14966
				6.2875	0.22449							9451.98	0.047619							1.60137	0.14966
				6.2875	0							9451.98	0							1.60137	0
				6.29	0							9482.18	0							1.60329	0
				6.29	0.22449							9482.18	0.047619							1.60329	0.14966
				6.2925	0.22449							9512.38	0.047619							1.60521	0.14966
				6.2925	0							9512.38	0							1.60521	0
				6.295	0							9542.57	0							1.60713	0
				6.295	0.22449							9542.57	0.047619							1.60713	0.14966
				6.2975	0.22449							9572.77	0.047619							1.60905	0.14966
				6.2975	0							9572.77	0							1.60905	0
				6.3	0							9602.97	0							1.61098	0
				6.3	0.22449							9602.97	0.047619							1.61098	0.14966
				6.3025	0.22449							9633.17	0.047619							1.6129	0.14966
				6.3025	0							9633.17	0							1.6129	0
				6.305	0							9663.37	0							1.61482	0
				6.305	0.22449							9663.37	0.047619							1.61482	0.14966
				6.3075	0.22449							9693.56	0.047619							1.61674	0.14966
				6.3075	0							9693.56	0							1.61674	0
				6.31	0							9723.76	0							1.61866	0
				6.31	0.22449							9723.76	0.047619							1.61866	0.14966
				6.3125	0.22449							9753.96	0.047619							1.62058	0.14966
				6.3125	0							9753.96	0							1.62058	0
				6.315	0							9784.16	0							1.6225	0
				6.315	0.22449							9784.16	0.047619							1.6225	0.14966
				6.3175	0.22449							9814.36	0.047619							1.62442	0.14966
				6.3175	0							9814.36	0							1.62442	0
				6.32	0							9844.55	0							1.62635	0
				6.32	0.22449							9844.55	0.047619							1.62635	0.14966
				6.3225	0.22449							9874.75	0.047619							1.62827	0.14966
				6.3225	0							9874.75	0							1.62827	0
				6.325	0							9904.95	0							1.63019	0
				6.325	0.22449							9904.95	0.047619							1.63019	0.14966
				6.3275	0.22449							9935.15	0.047619							1.63211	0.14966
				6.3275	0							9935.15	0							1.63211	0
				6.33	0							9965.35	0							1.63403	0
				6.33	0.22449							9965.35	0.047619							1.63403	0.14966
				6.3325	0.22449							9995.54	0.047619							1.63595	0.14966
				6.3325	0							9995.54	0							1.63595	0
				6.335	0							10025.7	0							1.63787	0
				6.335	0.22449							10025.7	0.047619							1.63787	0.14966
				6.3375	0.22449							10055.9	0.047619							1.63979	0.14966
				6.3375	0							10055.9	0							1.63979	0
				6.34	0							10086.1	0							1.64172	0
				6.34	0.22449							10086.1	0.047619							1.64172	0.14966
				6.3425	0.22449							10116.3	0.047619							1.64364	0.14966
				6.3425	0							10116.3	0							1.64364	0
				6.345	0							10146.5	0							1.64556	0
				6.345	0.22449							10146.5	0.047619							1.64556	0.14966
				6.3475	0.22449							10176.7	0.047619							1.64748	0.14966
				6.3475	0							10176.7	0							1.64748	0
				6.35	0							10206.9	0							1.6494	0
				6.35	0.22449							10206.9	0.047619							1.6494	0.14966
				6.3525	0.22449							10237.1	0.047619							1.65132	0.14966
				6.3525	0							10237.1	0							1.65132	0
				6.355	0							10267.3	0							1.65324	0
				6.355	0.22449							10267.3	0.047619							1.65324	0.14966
				6.3575	0.22449							10297.5	0.047619							1.65517	0.14966
				6.3575	0							10297.5	0							1.65517	0
				6.36	0							10327.7	0							1.65709	0
				6.36	0.22449							10327.7	0.047619							1.65709	0.14966
				6.3625	0.22449							10357.9	0.047619							1.65901	0.14966
				6.3625	0							10357.9	0							1.65901	0
				6.365	0							10388.1	0							1.66093	0
				6.365	0.22449							10388.1	0.047619							1.66093	0.14966
				6.3675	0.22449							10418.3	0.047619							1.66285	0.14966
				6.3675	0							10418.3	0							1.66285	0
				6.37	0							10448.5	0							1.66477	0
				6.37	0.22449							10448.5	0.047619							1.66477	0.14966
				6.3725	0.22449							10478.7	0.047619							1.66669	0.14966
				6.3725	0							10478.7	0							1.66669	0
				6.375	0							10508.9	0							1.66861	0
				6.375	0.22449							10508.9	0.047619							1.66861	0.14966
				6.3775	0.22449							10539.1	0.047619							1.67054	0.14966
				6.3775	0							10539.1	0							1.67054	0
				6.38	0							10569.3	0							1.67246	0
				6.38	0.22449							10569.3	0.047619							1.67246	0.14966
				6.3825	0.22449							10599.5	0.047619							1.67438	0.14966
				6.3825	0							10599.5	0							1.67438	0
				6.385	0							10629.7	0							1.6763	0
				6.385	0.22449							10629.7	0.047619							1.6763	0.14966
				6.3875	0.22449							10659.9	0.047619							1.67822	0.14966
				6.3875	0							10659.9	0							1.67822	0
				6.39	0							10690.1	0							1.68014	0
				6.39	0.22449							10690.1	0.047619							1.68014	0.14966
				6.3925	0.22449							10720.3	0.047619							1.68206	0.14966
				6.3925	0							10720.3	0							1.68206	0
				6.395	0							10750.5	0							1.68398	0
				6.395	0.22449							10750.5	0.047619							1.68398	0.14966
				6.3975	0.22449							10780.7	0.047619							1.68591	0.14966
				6.3975	0							10780.7	0							1.68591	0
				6.4	0							10810.9	0							1.68783	0
				6.4	0.22449							10810.9	0.047619							1.68783	0.14966
				6.4025	0.22449							10841.1	0.047619							1.68975	0.14966
				6.4025	0							10841.1	0							1.68975	0
				6.405	0							10871.3	0							1.69167	0
				6.405	0.22449							10871.3	0.047619							1.69167	0.14966
				6.4075	0.22449							10901.5	0.047619							1.69359	0.14966
				6.4075	0							10901.5	0							1.69359	0
				6.41	0							10931.7	0							1.69551	0
				6.41	0.22449							10931.7	0.047619							1.69551	0.14966
				6.4125	0.22449							10961.9	0.047619							1.69743	0.14966
				6.4125	0							10961.9	0							1.69743	0
				6.415	0							10992.1	0							1.69936	0
				6.415	0.22449							10992.1	0.047619							1.69936	0.14966
				6.4175	0.22449							11022.3	0.047619							1.70128	0.14966
				6.4175	0							11022.3	0							1.70128	0
				6.42	0							11052.5	0							1.7032	0
				6.42	0.22449							11052.5	0.047619							1.7032	0.14966
				6.4225	0.22449							11082.7	0.047619							1.70512	0.14966
				6.4225	0							11082.7	0							1.70512	0
				6.425	0							11112.9	0							1.70704	0
				6.425	0.22449							11112.9	0.047619							1.70704	0.14966
				6.4275	0.22449							11143.1	0.047619							1.70896	0.14966
				6.4275	0							11143.1	0							1.70896	0
				6.43	0							11173.3	0							1.71088	0
				6.43	0.22449							11173.3	0.047619							1.71088	0.14966
				6.4325	0.22449							11203.5	0.047619							1.7128	0.14966
				6.4325	0							11203.5	0							1.7128	0
				6.435	0							11233.7	0							1.71473	0
				6.435	0.22449							11233.7	0.047619							1.71473	0.14966
				6.4375	0.22449							11263.9	0.047619							1.71665	0.14966
				6.4375	0							11263.9	0							1.71665	0
				6.44	0							11294.1	0							1.71857	0
				6.44	0.22449							11294.1	0.047619							1.71857	0.14966
				6.4425	0.22449							11324.3	0.047619							1.72049	0.14966
				6.4425	0							11324.3	0							1.72049	0
				6.445	0							11354.5	0							1.72241	0
				6.445	0.22449							11354.5	0.047619							1.72241	0.14966
				6.4475	0.22449							11384.7	0.047619							1.72433	0.14966
				6.4475	0							11384.7	0							1.72433	0
				6.45	0							11414.9	0							1.72625	0
				6.45	0.22449							11414.9	0.047619							1.72625	0.14966
				6.4525	0.22449							11445	0.047619							1.72817	0.14966
				6.4525	0							11445	0							1.72817	0
				6.455	0							11475.2	0							1.7301	0
				6.455	0.22449							11475.2	0.047619							1.7301	0.14966
				6.4575	0.22449							11505.4	0.047619							1.73202	0.14966
				6.4575	0							11505.4	0							1.73202	0
				6.46	0							11535.6	0							1.73394	0
				6.46	0.22449							11535.6	0.047619							1.73394	0.14966
				6.4625	0.22449							11565.8	0.047619							1.73586	0.14966
				6.4625	0							11565.8	0							1.73586	0
				6.465	0							11596	0							1.73778	0
				6.465	0.22449							11596	0.047619							1.73778	0.14966
				6.4675	0.22449							11626.2	0.047619							1.7397	0.14966
				6.4675	0							11626.2	0							1.7397	0
				6.47	0							11656.4	0							1.74162	0
				6.47	0.22449							11656.4	0.047619							1.74162	0.14966
				6.4725	0.22449							11686.6	0.047619							1.74355	0.14966
				6.4725	0							11686.6	0							1.74355	0
				6.475	0							11716.8	0							1.74547	0
				6.475	0.22449							11716.8	0.047619							1.74547	0.14966
				6.4775	0.22449							11747	0.047619							1.74739	0.14966
				6.4775	0							11747	0							1.74739	0
				6.48	0							11777.2	0							1.74931	0
				6.48	0.22449							11777.2	0.047619							1.74931	0.14966
				6.4825	0.22449							11807.4	0.047619							1.75123	0.14966
				6.4825	0							11807.4	0							1.75123	0
				6.485	0							11837.6	0							1.75315	0
				6.485	0.22449							11837.6	0.047619							1.75315	0.14966
				6.4875	0.22449							11867.8	0.047619							1.75507	0.14966
				6.4875	0							11867.8	0							1.75507	0
				6.49	0							11898	0							1.75699	0
				6.49	0.22449							11898	0.047619							1.75699	0.14966
				6.4925	0.22449							11928.2	0.047619							1.75892	0.14966
				6.4925	0							11928.2	0							1.75892	0
				6.495	0							11958.4	0							1.76084	0
				6.495	0.22449							11958.4	0.047619							1.76084	0.14966
				6.4975	0.22449							11988.6	0.047619							1.76276	0.14966
				6.4975	0							11988.6	0							1.76276	0
				6.5	0							12018.8	0							1.76468	0
				6.5	0.22449							12018.8	0.047619							1.76468	0.14966
				6.5025	0.22449							12049	0.047619							1.7666	0.14966
				6.5025	0							12049	0							1.7666	0
				6.505	0							12079.2	0							1.76852	0
				6.505	0.22449							12079.2	0.047619							1.76852	0.14966
				6.5075	0.22449							12109.4	0.047619							1.77044	0.14966
				6.5075	0							12109.4	0							1.77044	0
				6.51	0							12139.6	0							1.77236	0
				6.51	0.22449							12139.6	0.047619							1.77236	0.14966
				6.5125	0.22449							12169.8	0.047619							1.77429	0.14966
				6.5125	0							12169.8	0							1.77429	0
				6.515	0							12200	0							1.77621	0
				6.515	0.163265							12200	0.0204082							1.77621	0.197279
				6.5175	0.163265							12230.2	0.0204082							1.77813	0.197279
				6.5175	0							12230.2	0							1.77813	0
				6.52	0							12260.4	0							1.78005	0
				6.52	0.163265							12260.4	0.0204082							1.78005	0.197279
				6.5225	0.163265							12290.6	0.0204082							1.78197	0.197279
				6.5225	0							12290.6	0							1.78197	0
				6.525	0							12320.8	0							1.78389	0
				6.525	0.163265							12320.8	0.0204082							1.78389	0.197279
				6.5275	0.163265							12351	0.0204082							1.78581	0.197279
				6.5275	0							12351	0							1.78581	0
				6.53	0							12381.2	0							1.78774	0
				6.53	0.163265							12381.2	0.0204082							1.78774	0.197279
				6.5325	0.163265							12411.4	0.0204082							1.78966	0.197279
				6.5325	0							12411.4	0							1.78966	0
				6.535	0							12441.6	0							1.79158	0
				6.535	0.163265							12441.6	0.0204082							1.79158	0.197279
				6.5375	0.163265							12471.8	0.0204082							1.7935	0.197279
				6.5375	0							12471.8	0							1.7935	0
				6.54	0							12502	0							1.79542	0
				6.54	0.163265							12502	0.0204082							1.79542	0.197279
				6.5425	0.163265							12532.2	0.0204082							1.79734	0.197279
				6.5425	0							12532.2	0							1.79734	0
				6.545	0							12562.4	0							1.79926	0
				6.545	0.163265							12562.4	0.0204082							1.79926	0.197279
				6.5475	0.163265							12592.6	0.0204082							1.80118	0.197279
				6.5475	0							12592.6	0							1.80118	0
				6.55	0							12622.8	0							1.80311	0
				6.55	0.163265							12622.8	0.0204082							1.80311	0.197279
				6.5525	0.163265							12653	0.0204082							1.80503	0.197279
				6.5525	0							12653	0							1.80503	0
				6.555	0							12683.2	0							1.80695	0
				6.555	0.163265							12683.2	0.0204082							1.80695	0.197279
				6.5575	0.163265							12713.4	0.0204082							1.80887	0.197279
				6.5575	0							12713.4	0							1.80887	0
				6.56	0							12743.6	0							1.81079	0
				6.56	0.163265							12743.6	0.0204082							1.81079	0.197279
				6.5625	0.163265							12773.8	0.0204082							1.81271	0.197279
				6.5625	0							12773.8	0							1.81271	0
				6.565	0							12804	0							1.81463	0
				6.565	0.163265							12804	0.0204082							1.81463	0.197279
				6.5675	0.163265							12834.2	0.0204082							1.81655	0.197279
				6.5675	0							12834.2	0							1.81655	0
				6.57	0							12864.4	0							1.81848	0
				6.57	0.163265							12864.4	0.0204082							1.81848	0.197279
				6.5725	0.163265							12894.6	0.0204082							1.8204	0.197279
				6.5725	0							12894.6	0							1.8204	0
				6.575	0							12924.8	0							1.82232	0
				6.575	0.163265							12924.8	0.0204082							1.82232	0.197279
				6.5775	0.163265							12955	0.0204082							1.82424	0.197279
				6.5775	0							12955	0							1.82424	0
				6.58	0							12985.1	0							1.82616	0
				6.58	0.163265							12985.1	0.0204082							1.82616	0.197279
				6.5825	0.163265							13015.3	0.0204082							1.82808	0.197279
				6.5825	0							13015.3	0							1.82808	0
				6.585	0							13045.5	0							1.83	0
				6.585	0.163265							13045.5	0.0204082							1.83	0.197279
				6.5875	0.163265							13075.7	0.0204082							1.83193	0.197279
				6.5875	0							13075.7	0							1.83193	0
				6.59	0							13105.9	0							1.83385	0
				6.59	0.163265							13105.9	0.0204082							1.83385	0.197279
				6.5925	0.163265							13136.1	0.0204082							1.83577	0.197279
				6.5925	0							13136.1	0							1.83577	0
				6.595	0							13166.3	0							1.83769	0
				6.595	0.163265							13166.3	0.0204082							1.83769	0.197279
				6.5975	0.163265							13196.5	0.0204082							1.83961	0.197279
				6.5975	0							13196.5	0							1.83961	0
				6.6	0							13226.7	0							1.84153	0
				6.6	0.163265							13226.7	0.0204082							1.84153	0.197279
				6.6025	0.163265							13256.9	0.0204082							1.84345	0.197279
				6.6025	0							13256.9	0							1.84345	0
				6.605	0							13287.1	0							1.84537	0
				6.605	0.163265							13287.1	0.0204082							1.84537	0.197279
				6.6075	0.163265							13317.3	0.0204082							1.8473	0.197279
				6.6075	0							13317.3	0							1.8473	0
				6.61	0							13347.5	0							1.84922	0
				6.61	0.163265							13347.5	0.0204082							1.84922	0.197279
				6.6125	0.163265							13377.7	0.0204082							1.85114	0.197279
				6.6125	0							13377.7	0							1.85114	0
				6.615	0							13407.9	0							1.85306	0
				6.615	0.163265							13407.9	0.0204082							1.85306	0.197279
				6.6175	0.163265							13438.1	0.0204082							1.85498	0.197279
				6.6175	0							13438.1	0							1.85498	0
				6.62	0							13468.3	0							1.8569	0
				6.62	0.163265							13468.3	0.0204082							1.8569	0.197279
				6.6225	0.163265							13498.5	0.0204082							1.85882	0.197279
				6.6225	0							13498.5	0							1.85882	0
				6.625	0							13528.7	0							1.86074	0
				6.625	0.163265							13528.7	0.0204082							1.86074	0.197279
				6.6275	0.163265							13558.9	0.0204082							1.86267	0.197279
				6.6275	0							13558.9	0							1.86267	0
				6.63	0							13589.1	0							1.86459	0
				6.63	0.163265							13589.1	0.0204082							1.86459	0.197279
				6.6325	0.163265							13619.3	0.0204082							1.86651	0.197279
				6.6325	0							13619.3	0							1.86651	0
				6.635	0							13649.5	0							1.86843	0
				6.635	0.163265							13649.5	0.0204082							1.86843	0.197279
				6.6375	0.163265							13679.7	0.0204082							1.87035	0.197279
				6.6375	0							13679.7	0							1.87035	0
				6.64	0							13709.9	0							1.87227	0
				6.64	0.163265							13709.9	0.0204082							1.87227	0.197279
				6.6425	0.163265							13740.1	0.0204082							1.87419	0.197279
				6.6425	0							13740.1	0							1.87419	0
				6.645	0							13770.3	0							1.87612	0
				6.645	0.163265							13770.3	0.0204082							1.87612	0.197279
				6.6475	0.163265							13800.5	0.0204082							1.87804	0.197279
				6.6475	0							13800.5	0							1.87804	0
				6.65	0							13830.7	0							1.87996	0
				6.65	0.163265							13830.7	0.0204082							1.87996	0.197279
				6.6525	0.163265							13860.9	0.0204082							1.88188	0.197279
				6.6525	0							13860.9	0							1.88188	0
				6.655	0							13891.1	0							1.8838	0
				6.655	0.163265							13891.1	0.0204082							1.8838	0.197279
				6.6575	0.163265							13921.3	0.0204082							1.88572	0.197279
				6.6575	0							13921.3	0							1.88572	0
				6.66	0							13951.5	0							1.88764	0
				6.66	0.163265							13951.5	0.0204082							1.88764	0.197279
				6.6625	0.163265							13981.7	0.0204082							1.88956	0.197279
				6.6625	0							13981.7	0							1.88956	0
				6.665	0							14011.9	0							1.89149	0
				6.665	0.163265							14011.9	0.0204082							1.89149	0.197279
				6.6675	0.163265							14042.1	0.0204082							1.89341	0.197279
				6.6675	0							14042.1	0							1.89341	0
				6.67	0							14072.3	0							1.89533	0
				6.67	0.163265							14072.3	0.0204082							1.89533	0.197279
				6.6725	0.163265							14102.5	0.0204082							1.89725	0.197279
				6.6725	0							14102.5	0							1.89725	0
				6.675	0							14132.7	0							1.89917	0
				6.675	0.163265							14132.7	0.0204082							1.89917	0.197279
				6.6775	0.163265							14162.9	0.0204082							1.90109	0.197279
				6.6775	0							14162.9	0							1.90109	0
				6.68	0							14193.1	0							1.90301	0
				6.68	0.163265							14193.1	0.0204082							1.90301	0.197279
				6.6825	0.163265							14223.3	0.0204082							1.90493	0.197279
				6.6825	0							14223.3	0							1.90493	0
				6.685	0							14253.5	0							1.90686	0
				6.685	0.163265							14253.5	0.0204082							1.90686	0.197279
				6.6875	0.163265							14283.7	0.0204082							1.90878	0.197279
				6.6875	0							14283.7	0							1.90878	0
				6.69	0							14313.9	0							1.9107	0
				6.69	0.163265							14313.9	0.0204082							1.9107	0.197279
				6.6925	0.163265							14344.1	0.0204082							1.91262	0.197279
				6.6925	0							14344.1	0							1.91262	0
				6.695	0							14374.3	0							1.91454	0
				6.695	0.163265							14374.3	0.0204082							1.91454	0.197279
				6.6975	0.163265							14404.5	0.0204082							1.91646	0.197279
				6.6975	0							14404.5	0							1.91646	0
				6.7	0							14434.7	0							1.91838	0
				6.7	0.163265							14434.7	0.0204082							1.91838	0.197279
				6.7025	0.163265							14464.9	0.0204082							1.92031	0.197279
				6.7025	0							14464.9	0							1.92031	0
				6.705	0							14495	0							1.92223	0
				6.705	0.163265							14495	0.0204082							1.92223	0.197279
				6.7075	0.163265							14525.2	0.0204082							1.92415	0.197279
				6.7075	0							14525.2	0							1.92415	0
				6.71	0							14555.4	0							1.92607	0
				6.71	0.163265							14555.4	0.0204082							1.92607	0.197279
				6.7125	0.163265							14585.6	0.0204082							1.92799	0.197279
				6.7125	0							14585.6	0							1.92799	0
				6.715	0							14615.8	0							1.92991	0
				6.715	0.163265							14615.8	0.0204082							1.92991	0.197279
				6.7175	0.163265							14646	0.0204082							1.93183	0.197279
				6.7175	0							14646	0							1.93183	0
				6.72	0							14676.2	0							1.93375	0
				6.72	0.163265							14676.2	0.0204082							1.93375	0.197279
				6.7225	0.163265							14706.4	0.0204082							1.93568	0.197279
				6.7225	0							14706.4	0							1.93568	0
				6.725	0							14736.6	0							1.9376	0
				6.725	0.163265							14736.6	0.0204082							1.9376	0.197279
				6.7275	0.163265							14766.8	0.0204082							1.93952	0.197279
				6.7275	0							14766.8	0							1.93952	0
				6.73	0							14797	0							1.94144	0
				6.73	0.163265							14797	0.0204082							1.94144	0.197279
				6.7325	0.163265							14827.2	0.0204082							1.94336	0.197279
				6.7325	0							14827.2	0							1.94336	0
				6.735	0							14857.4	0							1.94528	0
				6.735	0.163265							14857.4	0.0204082							1.94528	0.197279
				6.7375	0.163265							14887.6	0.0204082							1.9472	0.197279
				6.7375	0							14887.6	0							1.9472	0
				6.74	0							14917.8	0							1.94912	0
				6.74	0.163265							14917.8	0.0204082							1.94912	0.197279
				6.7425	0.163265							14948	0.0204082							1.95105	0.197279
				6.7425	0							14948	0							1.95105	0
				6.745	0							14978.2	0							1.95297	0
				6.745	0.163265							14978.2	0.0204082							1.95297	0.197279
				6.7475	0.163265							15008.4	0.0204082							1.95489	0.197279
				6.7475	0							15008.4	0							1.95489	0
				6.75	0							15038.6	0							1.95681	0
				6.75	0.163265							15038.6	0.0204082							1.95681	0.197279
				6.7525	0.163265							15068.8	0.0204082							1.95873	0.197279
				6.7525	0							15068.8	0							1.95873	0
				6.755	0							15099	0							1.96065	0
				6.755	0.163265							15099	0.0204082							1.96065	0.197279
				6.7575	0.163265							15129.2	0.0204082							1.96257	0.197279
				6.7575	0							15129.2	0							1.96257	0
				6.76	0							15159.4	0							1.9645	0
				6.76	0.163265							15159.4	0.0204082							1.9645	0.197279
				6.7625	0.163265							15189.6	0.0204082							1.96642	0.197279
				6.7625	0							15189.6	0							1.96642	0
				6.765	0							15219.8	0							1.96834	0
				6.765	0.163265							15219.8	0.0204082							1.96834	0.197279
				6.7675	0.163265							15250	0.0204082							1.97026	0.197279
				6.7675	0							15250	0							1.97026	0
				6.77	0							15280.2	0							1.97218	0
				6.77	0.163265							15280.2	0.0204082							1.97218	0.197279
				6.7725	0.163265							15310.4	0.0204082							1.9741	0.197279
				6.7725	0							15310.4	0							1.9741	0
				6.775	0							15340.6	0							1.97602	0
				6.775	0.163265							15340.6	0.0204082							1.97602	0.197279
				6.7775	0.163265							15370.8	0.0204082							1.97794	0.197279
				6.7775	0							15370.8	0							1.97794	0
				6.78	0							15401	0							1.97987	0
				6.78	0.163265							15401	0.0204082							1.97987	0.197279
				6.7825	0.163265							15431.2	0.0204082							1.98179	0.197279
				6.7825	0							15431.2	0							1.98179	0
				6.785	0							15461.4	0							1.98371	0
				6.785	0.163265							15461.4	0.0204082							1.98371	0.197279
				6.7875	0.163265							15491.6	0.0204082							1.98563	0.197279
				6.7875	0							15491.6	0							1.98563	0
				6.79	0							15521.8	0							1.98755	0
				6.79	0.163265							15521.8	0.0204082							1.98755	0.197279
				6.7925	0.163265							15552	0.0204082							1.98947	0.197279
				6.7925	0							15552	0							1.98947	0
				6.795	0							15582.2	0							1.99139	0
				6.795	0.163265							15582.2	0.0204082							1.99139	0.197279
				6.7975	0.163265							15612.4	0.0204082							1.99331	0.197279
				6.7975	0							15612.4	0							1.99331	0
				6.8	0							15642.6	0							1.99524	0
				6.8	0.163265							15642.6	0.0204082							1.99524	0.197279
				6.8025	0.163265							15672.8	0.0204082							1.99716	0.197279
				6.8025	0							15672.8	0							1.99716	0
				6.805	0							15703	0							1.99908	0
				6.805	0.163265							15703	0.0204082							1.99908	0.197279
				6.8075	0.163265							15733.2	0.0204082							2.001	0.197279
				6.8075	0							15733.2	0							2.001	0
				6.81	0							15763.4	0							2.00292	0
				6.81	0.163265							15763.4	0.0204082							2.00292	0.197279
				6.8125	0.163265							15793.6	0.0204082							2.00484	0.197279
				6.8125	0							15793.6	0							2.00484	0
				6.815	0							15823.8	0							2.00676	0
				6.815	0.163265							15823.8	0.0204082							2.00676	0.197279
				6.8175	0.163265							15854	0.0204082							2.00869	0.197279
				6.8175	0							15854	0							2.00869	0
				6.82	0							15884.2	0							2.01061	0
				6.82	0.163265							15884.2	0.0204082							2.01061	0.197279
				6.8225	0.163265							15914.4	0.0204082							2.01253	0.197279
				6.8225	0							15914.4	0							2.01253	0
				6.825	0							15944.6	0							2.01445	0
				6.825	0.163265							15944.6	0.0204082							2.01445	0.197279
				6.8275	0.163265							15974.8	0.0204082							2.01637	0.197279
				6.8275	0							15974.8	0							2.01637	0
				6.83	0							16005	0							2.01829	0
				6.83	0.163265							16005	0.0204082							2.01829	0.197279
				6.8325	0.163265							16035.1	0.0204082							2.02021	0.197279
				6.8325	0							16035.1	0							2.02021	0
				6.835	0							16065.3	0							2.02213	0
				6.835	0.163265							16065.3	0.0204082							2.02213	0.197279
				6.8375	0.163265							16095.5	0.0204082							2.02406	0.197279
				6.8375	0							16095.5	0							2.02406	0
				6.84	0							16125.7	0							2.02598	0
				6.84	0.163265							16125.7	0.0204082							2.02598	0.197279
				6.8425	0.163265							16155.9	0.0204082							2.0279	0.197279
				6.8425	0							16155.9	0							2.0279	0
				6.845	0							16186.1	0							2.02982	0
				6.845	0.163265							16186.1	0.0204082							2.02982	0.197279
				6.8475	0.163265							16216.3	0.0204082							2.03174	0.197279
				6.8475	0							16216.3	0							2.03174	0
				6.85	0							16246.5	0							2.03366	0
				6.85	0.163265							16246.5	0.0204082							2.03366	0.197279
				6.8525	0.163265							16276.7	0.0204082							2.03558	0.197279
				6.8525	0							16276.7	0							2.03558	0
				6.855	0							16306.9	0							2.0375	0
				6.855	0.163265							16306.9	0.0204082							2.0375	0.197279
				6.8575	0.163265							16337.1	0.0204082							2.03943	0.197279
				6.8575	0							16337.1	0							2.03943	0
				6.86	0							16367.3	0							2.04135	0
				6.86	0.163265							16367.3	0.0204082							2.04135	0.197279
				6.8625	0.163265							16397.5	0.0204082							2.04327	0.197279
				6.8625	0							16397.5	0							2.04327	0
				6.865	0							16427.7	0							2.04519	0
				6.865	0.163265							16427.7	0.0204082							2.04519	0.197279
				6.8675	0.163265							16457.9	0.0204082							2.04711	0.197279
				6.8675	0							16457.9	0							2.04711	0
				6.87	0							16488.1	0							2.04903	0
				6.87	0.163265							16488.1	0.0204082							2.04903	0.197279
				6.8725	0.163265							16518.3	0.0204082							2.05095	0.197279
				6.8725	0							16518.3	0							2.05095	0
				6.875	0							16548.5	0							2.05288	0
				6.875	0.163265							16548.5	0.0204082							2.05288	0.197279
				6.8775	0.163265							16578.7	0.0204082							2.0548	0.197279
				6.8775	0							16578.7	0							2.0548	0
				6.88	0							16608.9	0							2.05672	0
				6.88	0.163265							16608.9	0.0204082							2.05672	0.197279
				6.8825	0.163265							16639.1	0.0204082							2.05864	0.197279
				6.8825	0							16639.1	0							2.05864	0
				6.885	0							16669.3	0							2.06056	0
				6.885	0.163265							16669.3	0.0204082							2.06056	0.197279
				6.8875	0.163265							16699.5	0.0204082							2.06248	0.197279
				6.8875	0							16699.5	0							2.06248	0
				6.89	0							16729.7	0							2.0644	0
				6.89	0.163265							16729.7	0.0204082							2.0644	0.197279
				6.8925	0.163265							16759.9	0.0204082							2.06632	0.197279
				6.8925	0							16759.9	0							2.06632	0
				6.895	0							16790.1	0							2.06825	0
				6.895	0.163265							16790.1	0.0204082							2.06825	0.197279
				6.8975	0.163265							16820.3	0.0204082							2.07017	0.197279
				6.8975	0							16820.3	0							2.07017	0
				6.9	0							16850.5	0							2.07209	0
				6.9	0.163265							16850.5	0.0204082							2.07209	0.197279
				6.9025	0.163265							16880.7	0.0204082							2.07401	0.197279
				6.9025	0							16880.7	0							2.07401	0
				6.905	0							16910.9	0							2.07593	0
				6.905	0.163265							16910.9	0.0204082							2.07593	0.197279
				6.9075	0.163265							16941.1	0.0204082							2.07785	0.197279
				6.9075	0							16941.1	0							2.07785	0
				6.91	0							16971.3	0							2.07977	0
				6.91	0.163265							16971.3	0.0204082							2.07977	0.197279
				6.9125	0.163265							17001.5	0.0204082							2.08169	0.197279
				6.9125	0							17001.5	0							2.08169	0
				6.915	0							17031.7	0							2.08362	0
				6.915	0.163265							17031.7	0.0204082							2.08362	0.197279
				6.9175	0.163265							17061.9	0.0204082							2.08554	0.197279
				6.9175	0							17061.9	0							2.08554	0
				6.92	0							17092.1	0							2.08746	0
				6.92	0.163265							17092.1	0.0204082							2.08746	0.197279
				6.9225	0.163265							17122.3	0.0204082							2.08938	0.197279
				6.9225	0							17122.3	0							2.08938	0
				6.925	0							17152.5	0							2.0913	0
				6.925	0.163265							17152.5	0.0204082							2.0913	0.197279
				6.9275	0.163265							17182.7	0.0204082							2.09322	0.197279
				6.9275	0							17182.7	0							2.09322	0
				6.93	0							17212.9	0							2.09514	0
				6.93	0.163265							17212.9	0.0204082							2.09514	0.197279
				6.9325	0.163265							17243.1	0.0204082							2.09707	0.197279
				6.9325	0							17243.1	0							2.09707	0
				6.935	0							17273.3	0							2.09899	0
				6.935	0.163265							17273.3	0.0204082							2.09899	0.197279
				6.9375	0.163265							17303.5	0.0204082							2.10091	0.197279
				6.9375	0							17303.5	0							2.10091	0
				6.94	0							17333.7	0							2.10283	0
				6.94	0.163265							17333.7	0.0204082							2.10283	0.197279
				6.9425	0.163265							17363.9	0.0204082							2.10475	0.197279
				6.9425	0							17363.9	0							2.10475	0
				6.945	0							17394.1	0							2.10667	0
				6.945	0.163265							17394.1	0.0204082							2.10667	0.197279
				6.9475	0.163265							17424.3	0.0204082							2.10859	0.197279
				6.9475	0							17424.3	0							2.10859	0
				6.95	0							17454.5	0							2.11051	0
				6.95	0.163265							17454.5	0.0204082							2.11051	0.197279
				6.9525	0.163265							17484.7	0.0204082							2.11244	0.197279
				6.9525	0							17484.7	0							2.11244	0
				6.955	0							17514.9	0							2.11436	0
				6.955	0.163265							17514.9	0.0204082							2.11436	0.197279
				6.9575	0.163265							17545	0.0204082							2.11628	0.197279
				6.9575	0							17545	0							2.11628	0
				6.96	0							17575.2	0							2.1182	0
				6.96	0.163265							17575.2	0.0204082							2.1182	0.197279
				6.9625	0.163265							17605.4	0.0204082							2.12012	0.197279
				6.9625	0							17605.4	0							2.12012	0
				6.965	0							17635.6	0							2.12204	0
				6.965	0.163265							17635.6	0.0204082							2.12204	0.197279
				6.9675	0.163265							17665.8	0.0204082							2.12396	0.197279
				6.9675	0							17665.8	0							2.12396	0
				6.97	0							17696	0							2.12588	0
				6.97	0.163265							17696	0.0204082							2.12588	0.197279
				6.9725	0.163265							17726.2	0.0204082							2.12781	0.197279
				6.9725	0							17726.2	0							2.12781	0
				6.975	0							17756.4	0							2.12973	0
				6.975	0.163265							17756.4	0.0204082							2.12973	0.197279
				6.9775	0.163265							17786.6	0.0204082							2.13165	0.197279
				6.9775	0							17786.6	0							2.13165	0
				6.98	0							17816.8	0							2.13357	0
				6.98	0.163265							17816.8	0.0204082							2.13357	0.197279
				6.9825	0.163265							17847	0.0204082							2.13549	0.197279
				6.9825	0							17847	0							2.13549	0
				6.985	0							17877.2	0							2.13741	0
				6.985	0.163265							17877.2	0.0204082							2.13741	0.197279
				6.9875	0.163265							17907.4	0.0204082							2.13933	0.197279
				6.9875	0							17907.4	0							2.13933	0
				6.99	0							17937.6	0							2.14126	0
				6.99	0.163265							17937.6	0.0204082							2.14126	0.197279
				6.9925	0.163265							17967.8	0.0204082							2.14318	0.197279
				6.9925	0							17967.8	0							2.14318	0
				6.995	0							17998	0							2.1451	0
				6.995	0.163265							17998	0.0204082							2.1451	0.197279
				6.9975	0.163265							18028.2	0.0204082							2.14702	0.197279
				6.9975	0							18028.2	0							2.14702	0
				7	0							18058.4	0							2.14894	0
				7	0.163265							18058.4	0.0204082							2.14894	0.197279
				7.0025	0.163265							18088.6	0.0204082							2.15086	0.197279
				7.0025	0							18088.6	0							2.15086	0
				7.005	0							18118.8	0							2.15278	0
				7.005	0.163265							18118.8	0.0204082							2.15278	0.197279
				7.0075	0.163265							18149	0.0204082							2.1547	0.197279
				7.0075	0							18149	0							2.1547	0
				7.01	0							18179.2	0							2.15663	0
				7.01	0.163265							18179.2	0.0204082							2.15663	0.197279
				7.0125	0.163265							18209.4	0.0204082							2.15855	0.197279
				7.0125	0							18209.4	0							2.15855	0
				7.015	0							18239.6	0							2.16047	0
				7.015	0.163265							18239.6	0.0204082							2.16047	0.197279
				7.0175	0.163265							18269.8	0.0204082							2.16239	0.197279
				7.0175	0							18269.8	0							2.16239	0
				7.02	0							18300	0							2.16431	0
				7.02	0.136054							18300	0.00680272							2.16431	0.204082
				7.0225	0.136054							18330.2	0.00680272							2.16623	0.204082
				7.0225	0							18330.2	0							2.16623	0
				7.025	0							18360.4	0							2.16815	0
				7.025	0.136054							18360.4	0.00680272							2.16815	0.204082
				7.0275	0.136054							18390.6	0.00680272							2.17007	0.204082
				7.0275	0							18390.6	0							2.17007	0
				7.03	0							18420.8	0							2.172	0
				7.03	0.136054							18420.8	0.00680272							2.172	0.204082
				7.0325	0.136054							18451	0.00680272							2.17392	0.204082
				7.0325	0							18451	0							2.17392	0
				7.035	0							18481.2	0							2.17584	0
				7.035	0.136054							18481.2	0.00680272							2.17584	0.204082
				7.0375	0.136054							18511.4	0.00680272							2.17776	0.204082
				7.0375	0							18511.4	0							2.17776	0
				7.04	0							18541.6	0							2.17968	0
				7.04	0.136054							18541.6	0.00680272							2.17968	0.204082
				7.0425	0.136054							18571.8	0.00680272							2.1816	0.204082
				7.0425	0							18571.8	0							2.1816	0
				7.045	0							18602	0							2.18352	0
				7.045	0.136054							18602	0.00680272							2.18352	0.204082
				7.0475	0.136054							18632.2	0.00680272							2.18545	0.204082
				7.0475	0							18632.2	0							2.18545	0
				7.05	0							18662.4	0							2.18737	0
				7.05	0.136054							18662.4	0.00680272							2.18737	0.204082
				7.0525	0.136054							18692.6	0.00680272							2.18929	0.204082
				7.0525	0							18692.6	0							2.18929	0
				7.055	0							18722.8	0							2.19121	0
				7.055	0.136054							18722.8	0.00680272							2.19121	0.204082
				7.0575	0.136054							18753	0.00680272							2.19313	0.204082
				7.0575	0							18753	0							2.19313	0
				7.06	0							18783.2	0							2.19505	0
				7.06	0.136054							18783.2	0.00680272							2.19505	0.204082
				7.0625	0.136054							18813.4	0.00680272							2.19697	0.204082
				7.0625	0							18813.4	0							2.19697	0
				7.065	0							18843.6	0							2.19889	0
				7.065	0.136054							18843.6	0.00680272							2.19889	0.204082
				7.0675	0.136054							18873.8	0.00680272							2.20082	0.204082
				7.0675	0							18873.8	0							2.20082	0
				7.07	0							18904	0							2.20274	0
				7.07	0.136054							18904	0.00680272							2.20274	0.204082
				7.0725	0.136054							18934.2	0.00680272							2.20466	0.204082
				7.0725	0							18934.2	0							2.20466	0
				7.075	0							18964.4	0							2.20658	0
				7.075	0.136054							18964.4	0.00680272							2.20658	0.204082
				7.0775	0.136054							18994.6	0.00680272							2.2085	0.204082
				7.0775	0							18994.6	0							2.2085	0
				7.08	0							19024.8	0							2.21042	0
				7.08	0.136054							19024.8	0.00680272							2.21042	0.204082
				7.0825	0.136054							19055	0.00680272							2.21234	0.204082
				7.0825	0							19055	0							2.21234	0
				7.085	0							19085.1	0							2.21427	0
				7.085	0.136054							19085.1	0.00680272							2.21427	0.204082
				7.0875	0.136054							19115.3	0.00680272							2.21619	0.204082
				7.0875	0							19115.3	0							2.21619	0
				7.09	0							19145.5	0							2.21811	0
				7.09	0.136054							19145.5	0.00680272							2.21811	0.204082
				7.0925	0.136054							19175.7	0.00680272							2.22003	0.204082
				7.0925	0							19175.7	0							2.22003	0
				7.095	0							19205.9	0							2.22195	0
				7.095	0.136054							19205.9	0.00680272							2.22195	0.204082
				7.0975	0.136054							19236.1	0.00680272							2.22387	0.204082
				7.0975	0							19236.1	0							2.22387	0
				7.1	0							19266.3	0							2.22579	0
				7.1	0.136054							19266.3	0.00680272							2.22579	0.204082
				7.1025	0.136054							19296.5	0.00680272							2.22771	0.204082
				7.1025	0							19296.5	0							2.22771	0
				7.105	0							19326.7	0							2.22964	0
				7.105	0.136054							19326.7	0.00680272							2.22964	0.204082
				7.1075	0.136054							19356.9	0.00680272							2.23156	0.204082
				7.1075	0							19356.9	0							2.23156	0
				7.11	0							19387.1	0							2.23348	0
				7.11	0.136054							19387.1	0.00680272							2.23348	0.204082
				7.1125	0.136054							19417.3	0.00680272							2.2354	0.204082
				7.1125	0							19417.3	0							2.2354	0
				7.115	0							19447.5	0							2.23732	0
				7.115	0.136054							19447.5	0.00680272							2.23732	0.204082
				7.1175	0.136054							19477.7	0.00680272							2.23924	0.204082
				7.1175	0							19477.7	0							2.23924	0
				7.12	0							19507.9	0							2.24116	0
				7.12	0.136054							19507.9	0.00680272							2.24116	0.204082
				7.1225	0.136054							19538.1	0.00680272							2.24308	0.204082
				7.1225	0							19538.1	0							2.24308	0
				7.125	0							19568.3	0							2.24501	0
				7.125	0.136054							19568.3	0.00680272							2.24501	0.204082
				7.1275	0.136054							19598.5	0.00680272							2.24693	0.204082
				7.1275	0							19598.5	0							2.24693	0
				7.13	0							19628.7	0							2.24885	0
				7.13	0.136054							19628.7	0.00680272							2.24885	0.204082
				7.1325	0.136054							19658.9	0.00680272							2.25077	0.204082
				7.1325	0							19658.9	0							2.25077	0
				7.135	0							19689.1	0							2.25269	0
				7.135	0.136054							19689.1	0.00680272							2.25269	0.204082
				7.1375	0.136054							19719.3	0.00680272							2.25461	0.204082
				7.1375	0							19719.3	0							2.25461	0
				7.14	0							19749.5	0							2.25653	0
				7.14	0.136054							19749.5	0.00680272							2.25653	0.204082
				7.1425	0.136054							19779.7	0.00680272							2.25846	0.204082
				7.1425	0							19779.7	0							2.25846	0
				7.145	0							19809.9	0							2.26038	0
				7.145	0.136054							19809.9	0.00680272							2.26038	0.204082
				7.1475	0.136054							19840.1	0.00680272							2.2623	0.204082
				7.1475	0							19840.1	0							2.2623	0
				7.15	0							19870.3	0							2.26422	0
				7.15	0.136054							19870.3	0.00680272							2.26422	0.204082
				7.1525	0.136054							19900.5	0.00680272							2.26614	0.204082
				7.1525	0							19900.5	0							2.26614	0
				7.155	0							19930.7	0							2.26806	0
				7.155	0.136054							19930.7	0.00680272							2.26806	0.204082
				7.1575	0.136054							19960.9	0.00680272							2.26998	0.204082
				7.1575	0							19960.9	0							2.26998	0
				7.16	0							19991.1	0							2.2719	0
				7.16	0.136054							19991.1	0.00680272							2.2719	0.204082
				7.1625	0.136054							20021.3	0.00680272							2.27383	0.204082
				7.1625	0							20021.3	0							2.27383	0
				7.165	0							20051.5	0							2.27575	0
				7.165	0.136054							20051.5	0.00680272							2.27575	0.204082
				7.1675	0.136054							20081.7	0.00680272							2.27767	0.204082
				7.1675	0							20081.7	0							2.27767	0
				7.17	0							20111.9	0							2.27959	0
				7.17	0.136054							20111.9	0.00680272							2.27959	0.204082
				7.1725	0.136054							20142.1	0.00680272							2.28151	0.204082
				7.1725	0							20142.1	0							2.28151	0
				7.175	0							20172.3	0							2.28343	0
				7.175	0.136054							20172.3	0.00680272							2.28343	0.204082
				7.1775	0.136054							20202.5	0.00680272							2.28535	0.204082
				7.1775	0							20202.5	0							2.28535	0
				7.18	0							20232.7	0							2.28727	0
				7.18	0.136054							20232.7	0.00680272							2.28727	0.204082
				7.1825	0.136054							20262.9	0.00680272							2.2892	0.204082
				7.1825	0							20262.9	0							2.2892	0
				7.185	0							20293.1	0							2.29112	0
				7.185	0.136054							20293.1	0.00680272							2.29112	0.204082
				7.1875	0.136054							20323.3	0.00680272							2.29304	0.204082
				7.1875	0							20323.3	0							2.29304	0
				7.19	0							20353.5	0							2.29496	0
				7.19	0.136054							20353.5	0.00680272							2.29496	0.204082
				7.1925	0.136054							20383.7	0.00680272							2.29688	0.204082
				7.1925	0							20383.7	0							2.29688	0
				7.195	0							20413.9	0							2.2988	0
				7.195	0.136054							20413.9	0.00680272							2.2988	0.204082
				7.1975	0.136054							20444.1	0.00680272							2.30072	0.204082
				7.1975	0							20444.1	0							2.30072	0
				7.2	0							20474.3	0							2.30265	0
				7.2	0.136054							20474.3	0.00680272							2.30265	0.204082
				7.2025	0.136054							20504.5	0.00680272							2.30457	0.204082
				7.2025	0							20504.5	0							2.30457	0
				7.205	0							20534.7	0							2.30649	0
				7.205	0.136054							20534.7	0.00680272							2.30649	0.204082
				7.2075	0.136054							20564.9	0.00680272							2.30841	0.204082
				7.2075	0							20564.9	0							2.30841	0
				7.21	0							20595	0							2.31033	0
				7.21	0.136054							20595	0.00680272							2.31033	0.204082
				7.2125	0.136054							20625.2	0.00680272							2.31225	0.204082
				7.2125	0							20625.2	0							2.31225	0
				7.215	0							20655.4	0							2.31417	0
				7.215	0.136054							20655.4	0.00680272							2.31417	0.204082
				7.2175	0.136054							20685.6	0.00680272							2.31609	0.204082
				7.2175	0							20685.6	0							2.31609	0
				7.22	0							20715.8	0							2.31802	0
				7.22	0.136054							20715.8	0.00680272							2.31802	0.204082
				7.2225	0.136054							20746	0.00680272							2.31994	0.204082
				7.2225	0							20746	0							2.31994	0
				7.225	0							20776.2	0							2.32186	0
				7.225	0.136054							20776.2	0.00680272							2.32186	0.204082
				7.2275	0.136054							20806.4	0.00680272							2.32378	0.204082
				7.2275	0							20806.4	0							2.32378	0
				7.23	0							20836.6	0							2.3257	0
				7.23	0.136054							20836.6	0.00680272							2.3257	0.204082
				7.2325	0.136054							20866.8	0.00680272							2.32762	0.204082
				7.2325	0							20866.8	0							2.32762	0
				7.235	0							20897	0							2.32954	0
				7.235	0.136054							20897	0.00680272							2.32954	0.204082
				7.2375	0.136054							20927.2	0.00680272							2.33146	0.204082
				7.2375	0							20927.2	0							2.33146	0
				7.24	0							20957.4	0							2.33339	0
				7.24	0.136054							20957.4	0.00680272							2.33339	0.204082
				7.2425	0.136054							20987.6	0.00680272							2.33531	0.204082
				7.2425	0							20987.6	0							2.33531	0
				7.245	0							21017.8	0							2.33723	0
				7.245	0.136054							21017.8	0.00680272							2.33723	0.204082
				7.2475	0.136054							21048	0.00680272							2.33915	0.204082
				7.2475	0							21048	0							2.33915	0
				7.25	0							21078.2	0							2.34107	0
				7.25	0.136054							21078.2	0.00680272							2.34107	0.204082
				7.2525	0.136054							21108.4	0.00680272							2.34299	0.204082
				7.2525	0							21108.4	0							2.34299	0
				7.255	0							21138.6	0							2.34491	0
				7.255	0.136054							21138.6	0.00680272							2.34491	0.204082
				7.2575	0.136054							21168.8	0.00680272							2.34684	0.204082
				7.2575	0							21168.8	0							2.34684	0
				7.26	0							21199	0							2.34876	0
				7.26	0.136054							21199	0.00680272							2.34876	0.204082
				7.2625	0.136054							21229.2	0.00680272							2.35068	0.204082
				7.2625	0							21229.2	0							2.35068	0
				7.265	0							21259.4	0							2.3526	0
				7.265	0.136054							21259.4	0.00680272							2.3526	0.204082
				7.2675	0.136054							21289.6	0.00680272							2.35452	0.204082
				7.2675	0							21289.6	0							2.35452	0
				7.27	0							21319.8	0							2.35644	0
				7.27	0.136054							21319.8	0.00680272							2.35644	0.204082
				7.2725	0.136054							21350	0.00680272							2.35836	0.204082
				7.2725	0							21350	0							2.35836	0
				7.275	0							21380.2	0							2.36028	0
				7.275	0.136054							21380.2	0.00680272							2.36028	0.204082
				7.2775	0.136054							21410.4	0.00680272							2.36221	0.204082
				7.2775	0							21410.4	0							2.36221	0
				7.28	0							21440.6	0							2.36413	0
				7.28	0.136054							21440.6	0.00680272							2.36413	0.204082
				7.2825	0.136054							21470.8	0.00680272							2.36605	0.204082
				7.2825	0							21470.8	0							2.36605	0
				7.285	0							21501	0							2.36797	0
				7.285	0.136054							21501	0.00680272							2.36797	0.204082
				7.2875	0.136054							21531.2	0.00680272							2.36989	0.204082
				7.2875	0							21531.2	0							2.36989	0
				7.29	0							21561.4	0							2.37181	0
				7.29	0.136054							21561.4	0.00680272							2.37181	0.204082
				7.2925	0.136054							21591.6	0.00680272							2.37373	0.204082
				7.2925	0							21591.6	0							2.37373	0
				7.295	0							21621.8	0							2.37565	0
				7.295	0.136054							21621.8	0.00680272							2.37565	0.204082
				7.2975	0.136054							21652	0.00680272							2.37758	0.204082
				7.2975	0							21652	0							2.37758	0
				7.3	0							21682.2	0							2.3795	0
				7.3	0.136054							21682.2	0.00680272							2.3795	0.204082
				7.3025	0.136054							21712.4	0.00680272							2.38142	0.204082
				7.3025	0							21712.4	0							2.38142	0
				7.305	0							21742.6	0							2.38334	0
				7.305	0.136054							21742.6	0.00680272							2.38334	0.204082
				7.3075	0.136054							21772.8	0.00680272							2.38526	0.204082
				7.3075	0							21772.8	0							2.38526	0
				7.31	0							21803	0							2.38718	0
				7.31	0.136054							21803	0.00680272							2.38718	0.204082
				7.3125	0.136054							21833.2	0.00680272							2.3891	0.204082
				7.3125	0							21833.2	0							2.3891	0
				7.315	0							21863.4	0							2.39103	0
				7.315	0.136054							21863.4	0.00680272							2.39103	0.204082
				7.3175	0.136054							21893.6	0.00680272							2.39295	0.204082
				7.3175	0							21893.6	0							2.39295	0
				7.32	0							21923.8	0							2.39487	0
				7.32	0.136054							21923.8	0.00680272							2.39487	0.204082
				7.3225	0.136054							21954	0.00680272							2.39679	0.204082
				7.3225	0							21954	0							2.39679	0
				7.325	0							21984.2	0							2.39871	0
				7.325	0.136054							21984.2	0.00680272							2.39871	0.204082
				7.3275	0.136054							22014.4	0.00680272							2.40063	0.204082
				7.3275	0							22014.4	0							2.40063	0
				7.33	0							22044.6	0							2.40255	0
				7.33	0.136054							22044.6	0.00680272							2.40255	0.204082
				7.3325	0.136054							22074.8	0.00680272							2.40447	0.204082
				7.3325	0							22074.8	0							2.40447	0
				7.335	0							22105	0							2.4064	0
				7.335	0.136054							22105	0.00680272							2.4064	0.204082
				7.3375	0.136054							22135.1	0.00680272							2.40832	0.204082
				7.3375	0							22135.1	0							2.40832	0
				7.34	0							22165.3	0							2.41024	0
				7.34	0.136054							22165.3	0.00680272							2.41024	0.204082
				7.3425	0.136054							22195.5	0.00680272							2.41216	0.204082
				7.3425	0							22195.5	0							2.41216	0
				7.345	0							22225.7	0							2.41408	0
				7.345	0.136054							22225.7	0.00680272							2.41408	0.204082
				7.3475	0.136054							22255.9	0.00680272							2.416	0.204082
				7.3475	0							22255.9	0							2.416	0
				7.35	0							22286.1	0							2.41792	0
				7.35	0.136054							22286.1	0.00680272							2.41792	0.204082
				7.3525	0.136054							22316.3	0.00680272							2.41984	0.204082
				7.3525	0							22316.3	0							2.41984	0
				7.355	0							22346.5	0							2.42177	0
				7.355	0.136054							22346.5	0.00680272							2.42177	0.204082
				7.3575	0.136054							22376.7	0.00680272							2.42369	0.204082
				7.3575	0							22376.7	0							2.42369	0
				7.36	0							22406.9	0							2.42561	0
				7.36	0.136054							22406.9	0.00680272							2.42561	0.204082
				7.3625	0.136054							22437.1	0.00680272							2.42753	0.204082
				7.3625	0							22437.1	0							2.42753	0
				7.365	0							22467.3	0							2.42945	0
				7.365	0.136054							22467.3	0.00680272							2.42945	0.204082
				7.3675	0.136054							22497.5	0.00680272							2.43137	0.204082
				7.3675	0							22497.5	0							2.43137	0
				7.37	0							22527.7	0							2.43329	0
				7.37	0.136054							22527.7	0.00680272							2.43329	0.204082
				7.3725	0.136054							22557.9	0.00680272							2.43522	0.204082
				7.3725	0							22557.9	0							2.43522	0
				7.375	0							22588.1	0							2.43714	0
				7.375	0.136054							22588.1	0.00680272							2.43714	0.204082
				7.3775	0.136054							22618.3	0.00680272							2.43906	0.204082
				7.3775	0							22618.3	0							2.43906	0
				7.38	0							22648.5	0							2.44098	0
				7.38	0.136054							22648.5	0.00680272							2.44098	0.204082
				7.3825	0.136054							22678.7	0.00680272							2.4429	0.204082
				7.3825	0							22678.7	0							2.4429	0
				7.385	0							22708.9	0							2.44482	0
				7.385	0.136054							22708.9	0.00680272							2.44482	0.204082
				7.3875	0.136054							22739.1	0.00680272							2.44674	0.204082
				7.3875	0							22739.1	0							2.44674	0
				7.39	0							22769.3	0							2.44866	0
				7.39	0.136054							22769.3	0.00680272							2.44866	0.204082
				7.3925	0.136054							22799.5	0.00680272							2.45059	0.204082
				7.3925	0							22799.5	0							2.45059	0
				7.395	0							22829.7	0							2.45251	0
				7.395	0.136054							22829.7	0.00680272							2.45251	0.204082
				7.3975	0.136054							22859.9	0.00680272							2.45443	0.204082
				7.3975	0							22859.9	0							2.45443	0
				7.4	0							22890.1	0							2.45635	0
				7.4	0.136054							22890.1	0.00680272							2.45635	0.204082
				7.4025	0.136054							22920.3	0.00680272							2.45827	0.204082
				7.4025	0							22920.3	0							2.45827	0
				7.405	0							22950.5	0							2.46019	0
				7.405	0.136054							22950.5	0.00680272							2.46019	0.204082
				7.4075	0.136054							22980.7	0.00680272							2.46211	0.204082
				7.4075	0							22980.7	0							2.46211	0
				7.41	0							23010.9	0							2.46403	0
				7.41	0.136054							23010.9	0.00680272							2.46403	0.204082
				7.4125	0.136054							23041.1	0.00680272							2.46596	0.204082
				7.4125	0							23041.1	0							2.46596	0
				7.415	0							23071.3	0							2.46788	0
				7.415	0.136054							23071.3	0.00680272							2.46788	0.204082
				7.4175	0.136054							23101.5	0.00680272							2.4698	0.204082
				7.4175	0							23101.5	0							2.4698	0
				7.42	0							23131.7	0							2.47172	0
				7.42	0.136054							23131.7	0.00680272							2.47172	0.204082
				7.4225	0.136054							23161.9	0.00680272							2.47364	0.204082
				7.4225	0							23161.9	0							2.47364	0
				7.425	0							23192.1	0							2.47556	0
				7.425	0.136054							23192.1	0.00680272							2.47556	0.204082
				7.4275	0.136054							23222.3	0.00680272							2.47748	0.204082
				7.4275	0							23222.3	0							2.47748	0
				7.43	0							23252.5	0							2.47941	0
				7.43	0.136054							23252.5	0.00680272							2.47941	0.204082
				7.4325	0.136054							23282.7	0.00680272							2.48133	0.204082
				7.4325	0							23282.7	0							2.48133	0
				7.435	0							23312.9	0							2.48325	0
				7.435	0.136054							23312.9	0.00680272							2.48325	0.204082
				7.4375	0.136054							23343.1	0.00680272							2.48517	0.204082
				7.4375	0							23343.1	0							2.48517	0
				7.44	0							23373.3	0							2.48709	0
				7.44	0.136054							23373.3	0.00680272							2.48709	0.204082
				7.4425	0.136054							23403.5	0.00680272							2.48901	0.204082
				7.4425	0							23403.5	0							2.48901	0
				7.445	0							23433.7	0							2.49093	0
				7.445	0.136054							23433.7	0.00680272							2.49093	0.204082
				7.4475	0.136054							23463.9	0.00680272							2.49285	0.204082
				7.4475	0							23463.9	0							2.49285	0
				7.45	0							23494.1	0							2.49478	0
				7.45	0.136054							23494.1	0.00680272							2.49478	0.204082
				7.4525	0.136054							23524.3	0.00680272							2.4967	0.204082
				7.4525	0							23524.3	0							2.4967	0
				7.455	0							23554.5	0							2.49862	0
				7.455	0.136054							23554.5	0.00680272							2.49862	0.204082
				7.4575	0.136054							23584.7	0.00680272							2.50054	0.204082
				7.4575	0							23584.7	0							2.50054	0
				7.46	0							23614.9	0							2.50246	0
				7.46	0.136054							23614.9	0.00680272							2.50246	0.204082
				7.4625	0.136054							23645	0.00680272							2.50438	0.204082
				7.4625	0							23645	0							2.50438	0
				7.465	0							23675.2	0							2.5063	0
				7.465	0.136054							23675.2	0.00680272							2.5063	0.204082
				7.4675	0.136054							23705.4	0.00680272							2.50822	0.204082
				7.4675	0							23705.4	0							2.50822	0
				7.47	0							23735.6	0							2.51015	0
				7.47	0.136054							23735.6	0.00680272							2.51015	0.204082
				7.4725	0.136054							23765.8	0.00680272							2.51207	0.204082
				7.4725	0							23765.8	0							2.51207	0
				7.475	0							23796	0							2.51399	0
				7.475	0.136054							23796	0.00680272							2.51399	0.204082
				7.4775	0.136054							23826.2	0.00680272							2.51591	0.204082
				7.4775	0							23826.2	0							2.51591	0
				7.48	0							23856.4	0							2.51783	0
				7.48	0.136054							23856.4	0.00680272							2.51783	0.204082
				7.4825	0.136054							23886.6	0.00680272							2.51975	0.204082
				7.4825	0							23886.6	0							2.51975	0
				7.485	0							23916.8	0							2.52167	0
				7.485	0.136054							23916.8	0.00680272							2.52167	0.204082
				7.4875	0.136054							23947	0.00680272							2.5236	0.204082
				7.4875	0							23947	0							2.5236	0
				7.49	0							23977.2	0							2.52552	0
				7.49	0.136054							23977.2	0.00680272							2.52552	0.204082
				7.4925	0.136054							24007.4	0.00680272							2.52744	0.204082
				7.4925	0							24007.4	0							2.52744	0
				7.495	0							24037.6	0							2.52936	0
				7.495	0.136054							24037.6	0.00680272							2.52936	0.204082
				7.4975	0.136054							24067.8	0.00680272							2.53128	0.204082
				7.4975	0							24067.8	0							2.53128	0
				7.5	0							24098	0							2.5332	0
				7.5	0.136054							24098	0.00680272							2.5332	0.204082
				7.5025	0.136054							24128.2	0.00680272							2.53512	0.204082
				7.5025	0							24128.2	0							2.53512	0
				7.505	0							24158.4	0							2.53704	0
				7.505	0.136054							24158.4	0.00680272							2.53704	0.204082
				7.5075	0.136054							24188.6	0.00680272							2.53897	0.204082
				7.5075	0							24188.6	0							2.53897	0
				7.51	0							24218.8	0							2.54089	0
				7.51	0.136054							24218.8	0.00680272							2.54089	0.204082
				7.5125	0.136054							24249	0.00680272							2.54281	0.204082
				7.5125	0							24249	0							2.54281	0
				7.515	0							24279.2	0							2.54473	0
				7.515	0.136054							24279.2	0.00680272							2.54473	0.204082
				7.5175	0.136054							24309.4	0.00680272							2.54665	0.204082
				7.5175	0							24309.4	0							2.54665	0
				7.52	0							24339.6	0							2.54857	0
				7.52	0.136054							24339.6	0.00680272							2.54857	0.204082
				7.5225	0.136054							24369.8	0.00680272							2.55049	0.204082
				7.5225	0							24369.8	0							2.55049	0
				7.525	0							36600	0							2.55241	0
				7.525	0.156463							36600	0.0136054							2.55241	0.170068
				7.5275	0.156463							36630.2	0.0136054							2.55434	0.170068
				7.5275	0							36630.2	0							2.55434	0
				7.53	0							36660.4	0							2.55626	0
				7.53	0.156463							36660.4	0.0136054							2.55626	0.170068
				7.5325	0.156463							36690.6	0.0136054							2.55818	0.170068
				7.5325	0							36690.6	0							2.55818	0
				7.535	0							36720.8	0							2.5601	0
				7.535	0.156463							36720.8	0.0136054							2.5601	0.170068
				7.5375	0.156463							36751	0.0136054							2.56202	0.170068
				7.5375	0							36751	0							2.56202	0
				7.54	0							36781.2	0							2.56394	0
				7.54	0.156463							36781.2	0.0136054							2.56394	0.170068
				7.5425	0.156463							36811.4	0.0136054							2.56586	0.170068
				7.5425	0							36811.4	0							2.56586	0
				7.545	0							36841.6	0							2.56779	0
				7.545	0.156463							36841.6	0.0136054							2.56779	0.170068
				7.5475	0.156463							36871.8	0.0136054							2.56971	0.170068
				7.5475	0							36871.8	0							2.56971	0
				7.55	0							36902	0							2.57163	0
				7.55	0.156463							36902	0.0136054							2.57163	0.170068
				7.5525	0.156463							36932.2	0.0136054							2.57355	0.170068
				7.5525	0							36932.2	0							2.57355	0
				7.555	0							36962.4	0							2.57547	0
				7.555	0.156463							36962.4	0.0136054							2.57547	0.170068
				7.5575	0.156463							36992.6	0.0136054							2.57739	0.170068
				7.5575	0							36992.6	0							2.57739	0
				7.56	0							37022.8	0							2.57931	0
				7.56	0.156463							37022.8	0.0136054							2.57931	0.170068
				7.5625	0.156463							37053	0.0136054							2.58123	0.170068
				7.5625	0							37053	0							2.58123	0
				7.565	0							37083.2	0							2.58316	0
				7.565	0.156463							37083.2	0.0136054							2.58316	0.170068
				7.5675	0.156463							37113.4	0.0136054							2.58508	0.170068
				7.5675	0							37113.4	0							2.58508	0
				7.57	0							37143.6	0							2.587	0
				7.57	0.156463							37143.6	0.0136054							2.587	0.170068
				7.5725	0.156463							37173.8	0.0136054							2.58892	0.170068
				7.5725	0							37173.8	0							2.58892	0
				7.575	0							37204	0							2.59084	0
				7.575	0.156463							37204	0.0136054							2.59084	0.170068
				7.5775	0.156463							37234.2	0.0136054							2.59276	0.170068
				7.5775	0							37234.2	0							2.59276	0
				7.58	0							37264.4	0							2.59468	0
				7.58	0.156463							37264.4	0.0136054							2.59468	0.170068
				7.5825	0.156463							37294.6	0.0136054							2.5966	0.170068
				7.5825	0							37294.6	0							2.5966	0
				7.585	0							37324.8	0							2.59853	0
				7.585	0.156463							37324.8	0.0136054							2.59853	0.170068
				7.5875	0.156463							37355	0.0136054							2.60045	0.170068
				7.5875	0							37355	0							2.60045	0
				7.59	0							37385.1	0							2.60237	0
				7.59	0.156463							37385.1	0.0136054							2.60237	0.170068
				7.5925	0.156463							37415.3	0.0136054							2.60429	0.170068
				7.5925	0							37415.3	0							2.60429	0
				7.595	0							37445.5	0							2.60621	0
				7.595	0.156463							37445.5	0.0136054							2.60621	0.170068
				7.5975	0.156463							37475.7	0.0136054							2.60813	0.170068
				7.5975	0							37475.7	0							2.60813	0
				7.6	0							37505.9	0							2.61005	0
				7.6	0.156463							37505.9	0.0136054							2.61005	0.170068
				7.6025	0.156463							37536.1	0.0136054							2.61198	0.170068
				7.6025	0							37536.1	0							2.61198	0
				7.605	0							37566.3	0							2.6139	0
				7.605	0.156463							37566.3	0.0136054							2.6139	0.170068
				7.6075	0.156463							37596.5	0.0136054							2.61582	0.170068
				7.6075	0							37596.5	0							2.61582	0
				7.61	0							37626.7	0							2.61774	0
				7.61	0.156463							37626.7	0.0136054							2.61774	0.170068
				7.6125	0.156463							37656.9	0.0136054							2.61966	0.170068
				7.6125	0							37656.9	0							2.61966	0
				7.615	0							37687.1	0							2.62158	0
				7.615	0.156463							37687.1	0.0136054							2.62158	0.170068
				7.6175	0.156463							37717.3	0.0136054							2.6235	0.170068
				7.6175	0							37717.3	0							2.6235	0
				7.62	0							37747.5	0							2.62542	0
				7.62	0.156463							37747.5	0.0136054							2.62542	0.170068
				7.6225	0.156463							37777.7	0.0136054							2.62735	0.170068
				7.6225	0							37777.7	0							2.62735	0
				7.625	0							37807.9	0							2.62927	0
				7.625	0.156463							37807.9	0.0136054							2.62927	0.170068
				7.6275	0.156463							37838.1	0.0136054							2.63119	0.170068
				7.6275	0							37838.1	0							2.63119	0
				7.63	0							37868.3	0							2.63311	0
				7.63	0.156463							37868.3	0.0136054							2.63311	0.170068
				7.6325	0.156463							37898.5	0.0136054							2.63503	0.170068
				7.6325	0							37898.5	0							2.63503	0
				7.635	0							37928.7	0							2.63695	0
				7.635	0.156463							37928.7	0.0136054							2.63695	0.170068
				7.6375	0.156463							37958.9	0.0136054							2.63887	0.170068
				7.6375	0							37958.9	0							2.63887	0
				7.64	0							37989.1	0							2.64079	0
				7.64	0.156463							37989.1	0.0136054							2.64079	0.170068
				7.6425	0.156463							38019.3	0.0136054							2.64272	0.170068
				7.6425	0							38019.3	0							2.64272	0
				7.645	0							38049.5	0							2.64464	0
				7.645	0.156463							38049.5	0.0136054							2.64464	0.170068
				7.6475	0.156463							38079.7	0.0136054							2.64656	0.170068
				7.6475	0							38079.7	0							2.64656	0
				7.65	0							38109.9	0							2.64848	0
				7.65	0.156463							38109.9	0.0136054							2.64848	0.170068
				7.6525	0.156463							38140.1	0.0136054							2.6504	0.170068
				7.6525	0							38140.1	0							2.6504	0
				7.655	0							38170.3	0							2.65232	0
				7.655	0.156463							38170.3	0.0136054							2.65232	0.170068
				7.6575	0.156463							38200.5	0.0136054							2.65424	0.170068
				7.6575	0							38200.5	0							2.65424	0
				7.66	0							38230.7	0							2.65617	0
				7.66	0.156463							38230.7	0.0136054							2.65617	0.170068
				7.6625	0.156463							38260.9	0.0136054							2.65809	0.170068
				7.6625	0							38260.9	0							2.65809	0
				7.665	0							38291.1	0							2.66001	0
				7.665	0.156463							38291.1	0.0136054							2.66001	0.170068
				7.6675	0.156463							38321.3	0.0136054							2.66193	0.170068
				7.6675	0							38321.3	0							2.66193	0
				7.67	0							38351.5	0							2.66385	0
				7.67	0.156463							38351.5	0.0136054							2.66385	0.170068
				7.6725	0.156463							38381.7	0.0136054							2.66577	0.170068
				7.6725	0							38381.7	0							2.66577	0
				7.675	0							38411.9	0							2.66769	0
				7.675	0.156463							38411.9	0.0136054							2.66769	0.170068
				7.6775	0.156463							38442.1	0.0136054							2.66961	0.170068
				7.6775	0							38442.1	0							2.66961	0
				7.68	0							38472.3	0							2.67154	0
				7.68	0.156463							38472.3	0.0136054							2.67154	0.170068
				7.6825	0.156463							38502.5	0.0136054							2.67346	0.170068
				7.6825	0							38502.5	0							2.67346	0
				7.685	0							38532.7	0							2.67538	0
				7.685	0.156463							38532.7	0.0136054							2.67538	0.170068
				7.6875	0.156463							38562.9	0.0136054							2.6773	0.170068
				7.6875	0							38562.9	0							2.6773	0
				7.69	0							38593.1	0							2.67922	0
				7.69	0.156463							38593.1	0.0136054							2.67922	0.170068
				7.6925	0.156463							38623.3	0.0136054							2.68114	0.170068
				7.6925	0							38623.3	0							2.68114	0
				7.695	0							38653.5	0							2.68306	0
				7.695	0.156463							38653.5	0.0136054							2.68306	0.170068
				7.6975	0.156463							38683.7	0.0136054							2.68498	0.170068
				7.6975	0							38683.7	0							2.68498	0
				7.7	0							38713.9	0							2.68691	0
				7.7	0.156463							38713.9	0.0136054							2.68691	0.170068
				7.7025	0.156463							38744.1	0.0136054							2.68883	0.170068
				7.7025	0							38744.1	0							2.68883	0
				7.705	0							38774.3	0							2.69075	0
				7.705	0.156463							38774.3	0.0136054							2.69075	0.170068
				7.7075	0.156463							38804.5	0.0136054							2.69267	0.170068
				7.7075	0							38804.5	0							2.69267	0
				7.71	0							38834.7	0							2.69459	0
				7.71	0.156463							38834.7	0.0136054							2.69459	0.170068
				7.7125	0.156463							38864.9	0.0136054							2.69651	0.170068
				7.7125	0							38864.9	0							2.69651	0
				7.715	0							38895	0							2.69843	0
				7.715	0.156463							38895	0.0136054							2.69843	0.170068
				7.7175	0.156463							38925.2	0.0136054							2.70036	0.170068
				7.7175	0							38925.2	0							2.70036	0
				7.72	0							38955.4	0							2.70228	0
				7.72	0.156463							38955.4	0.0136054							2.70228	0.170068
				7.7225	0.156463							38985.6	0.0136054							2.7042	0.170068
				7.7225	0							38985.6	0							2.7042	0
				7.725	0							39015.8	0							2.70612	0
				7.725	0.156463							39015.8	0.0136054							2.70612	0.170068
				7.7275	0.156463							39046	0.0136054							2.70804	0.170068
				7.7275	0							39046	0							2.70804	0
				7.73	0							39076.2	0							2.70996	0
				7.73	0.156463							39076.2	0.0136054							2.70996	0.170068
				7.7325	0.156463							39106.4	0.0136054							2.71188	0.170068
				7.7325	0							39106.4	0							2.71188	0
				7.735	0							39136.6	0							2.7138	0
				7.735	0.156463							39136.6	0.0136054							2.7138	0.170068
				7.7375	0.156463							39166.8	0.0136054							2.71573	0.170068
				7.7375	0							39166.8	0							2.71573	0
				7.74	0							39197	0							2.71765	0
				7.74	0.156463							39197	0.0136054							2.71765	0.170068
				7.7425	0.156463							39227.2	0.0136054							2.71957	0.170068
				7.7425	0							39227.2	0							2.71957	0
				7.745	0							39257.4	0							2.72149	0
				7.745	0.156463							39257.4	0.0136054							2.72149	0.170068
				7.7475	0.156463							39287.6	0.0136054							2.72341	0.170068
				7.7475	0							39287.6	0							2.72341	0
				7.75	0							39317.8	0							2.72533	0
				7.75	0.156463							39317.8	0.0136054							2.72533	0.170068
				7.7525	0.156463							39348	0.0136054							2.72725	0.170068
				7.7525	0							39348	0							2.72725	0
				7.755	0							39378.2	0							2.72917	0
				7.755	0.156463							39378.2	0.0136054							2.72917	0.170068
				7.7575	0.156463							39408.4	0.0136054							2.7311	0.170068
				7.7575	0							39408.4	0							2.7311	0
				7.76	0							39438.6	0							2.73302	0
				7.76	0.156463							39438.6	0.0136054							2.73302	0.170068
				7.7625	0.156463							39468.8	0.0136054							2.73494	0.170068
				7.7625	0							39468.8	0							2.73494	0
				7.765	0							39499	0							2.73686	0
				7.765	0.156463							39499	0.0136054							2.73686	0.170068
				7.7675	0.156463							39529.2	0.0136054							2.73878	0.170068
				7.7675	0							39529.2	0							2.73878	0
				7.77	0							39559.4	0							2.7407	0
				7.77	0.156463							39559.4	0.0136054							2.7407	0.170068
				7.7725	0.156463							39589.6	0.0136054							2.74262	0.170068
				7.7725	0							39589.6	0							2.74262	0
				7.775	0							39619.8	0							2.74455	0
				7.775	0.156463							39619.8	0.0136054							2.74455	0.170068
				7.7775	0.156463							39650	0.0136054							2.74647	0.170068
				7.7775	0							39650	0							2.74647	0
				7.78	0							39680.2	0							2.74839	0
				7.78	0.156463							39680.2	0.0136054							2.74839	0.170068
				7.7825	0.156463							39710.4	0.0136054							2.75031	0.170068
				7.7825	0							39710.4	0							2.75031	0
				7.785	0							39740.6	0							2.75223	0
				7.785	0.156463							39740.6	0.0136054							2.75223	0.170068
				7.7875	0.156463							39770.8	0.0136054							2.75415	0.170068
				7.7875	0							39770.8	0							2.75415	0
				7.79	0							39801	0							2.75607	0
				7.79	0.156463							39801	0.0136054							2.75607	0.170068
				7.7925	0.156463							39831.2	0.0136054							2.75799	0.170068
				7.7925	0							39831.2	0							2.75799	0
				7.795	0							39861.4	0							2.75992	0
				7.795	0.156463							39861.4	0.0136054							2.75992	0.170068
				7.7975	0.156463							39891.6	0.0136054							2.76184	0.170068
				7.7975	0							39891.6	0							2.76184	0
				7.8	0							39921.8	0							2.76376	0
				7.8	0.156463							39921.8	0.0136054							2.76376	0.170068
				7.8025	0.156463							39952	0.0136054							2.76568	0.170068
				7.8025	0							39952	0							2.76568	0
				7.805	0							39982.2	0							2.7676	0
				7.805	0.156463							39982.2	0.0136054							2.7676	0.170068
				7.8075	0.156463							40012.4	0.0136054							2.76952	0.170068
				7.8075	0							40012.4	0							2.76952	0
				7.81	0							40042.6	0							2.77144	0
				7.81	0.156463							40042.6	0.0136054							2.77144	0.170068
				7.8125	0.156463							40072.8	0.0136054							2.77336	0.170068
				7.8125	0							40072.8	0							2.77336	0
				7.815	0							40103	0							2.77529	0
				7.815	0.156463							40103	0.0136054							2.77529	0.170068
				7.8175	0.156463							40133.2	0.0136054							2.77721	0.170068
				7.8175	0							40133.2	0							2.77721	0
				7.82	0							40163.4	0							2.77913	0
				7.82	0.156463							40163.4	0.0136054							2.77913	0.170068
				7.8225	0.156463							40193.6	0.0136054							2.78105	0.170068
				7.8225	0							40193.6	0							2.78105	0
				7.825	0							40223.8	0							2.78297	0
				7.825	0.156463							40223.8	0.0136054							2.78297	0.170068
				7.8275	0.156463							40254	0.0136054							2.78489	0.170068
				7.8275	0							40254	0							2.78489	0
				7.83	0							40284.2	0							2.78681	0
				7.83	0.156463							40284.2	0.0136054							2.78681	0.170068
				7.8325	0.156463							40314.4	0.0136054							2.78874	0.170068
				7.8325	0							40314.4	0							2.78874	0
				7.835	0							40344.6	0							2.79066	0
				7.835	0.156463							40344.6	0.0136054							2.79066	0.170068
				7.8375	0.156463							40374.8	0.0136054							2.79258	0.170068
				7.8375	0							40374.8	0							2.79258	0
				7.84	0							40405	0							2.7945	0
				7.84	0.156463							40405	0.0136054							2.7945	0.170068
				7.8425	0.156463							40435.1	0.0136054							2.79642	0.170068
				7.8425	0							40435.1	0							2.79642	0
				7.845	0							40465.3	0							2.79834	0
				7.845	0.156463							40465.3	0.0136054							2.79834	0.170068
				7.8475	0.156463							40495.5	0.0136054							2.80026	0.170068
				7.8475	0							40495.5	0							2.80026	0
				7.85	0							40525.7	0							2.80218	0
				7.85	0.156463							40525.7	0.0136054							2.80218	0.170068
				7.8525	0.156463							40555.9	0.0136054							2.80411	0.170068
				7.8525	0							40555.9	0							2.80411	0
				7.855	0							40586.1	0							2.80603	0
				7.855	0.156463							40586.1	0.0136054							2.80603	0.170068
				7.8575	0.156463							40616.3	0.0136054							2.80795	0.170068
				7.8575	0							40616.3	0							2.80795	0
				7.86	0							40646.5	0							2.80987	0
				7.86	0.156463							40646.5	0.0136054							2.80987	0.170068
				7.8625	0.156463							40676.7	0.0136054							2.81179	0.170068
				7.8625	0							40676.7	0							2.81179	0
				7.865	0							40706.9	0							2.81371	0
				7.865	0.156463							40706.9	0.0136054							2.81371	0.170068
				7.8675	0.156463							40737.1	0.0136054							2.81563	0.170068
				7.8675	0							40737.1	0							2.81563	0
				7.87	0							40767.3	0							2.81755	0
				7.87	0.156463							40767.3	0.0136054							2.81755	0.170068
				7.8725	0.156463							40797.5	0.0136054							2.81948	0.170068
				7.8725	0							40797.5	0							2.81948	0
				7.875	0							40827.7	0							2.8214	0
				7.875	0.156463							40827.7	0.0136054							2.8214	0.170068
				7.8775	0.156463							40857.9	0.0136054							2.82332	0.170068
				7.8775	0							40857.9	0							2.82332	0
				7.88	0							40888.1	0							2.82524	0
				7.88	0.156463							40888.1	0.0136054							2.82524	0.170068
				7.8825	0.156463							40918.3	0.0136054							2.82716	0.170068
				7.8825	0							40918.3	0							2.82716	0
				7.885	0							40948.5	0							2.82908	0
				7.885	0.156463							40948.5	0.0136054							2.82908	0.170068
				7.8875	0.156463							40978.7	0.0136054							2.831	0.170068
				7.8875	0							40978.7	0							2.831	0
				7.89	0							41008.9	0							2.83293	0
				7.89	0.156463							41008.9	0.0136054							2.83293	0.170068
				7.8925	0.156463							41039.1	0.0136054							2.83485	0.170068
				7.8925	0							41039.1	0							2.83485	0
				7.895	0							41069.3	0							2.83677	0
				7.895	0.156463							41069.3	0.0136054							2.83677	0.170068
				7.8975	0.156463							41099.5	0.0136054							2.83869	0.170068
				7.8975	0							41099.5	0							2.83869	0
				7.9	0							41129.7	0							2.84061	0
				7.9	0.156463							41129.7	0.0136054							2.84061	0.170068
				7.9025	0.156463							41159.9	0.0136054							2.84253	0.170068
				7.9025	0							41159.9	0							2.84253	0
				7.905	0							41190.1	0							2.84445	0
				7.905	0.156463							41190.1	0.0136054							2.84445	0.170068
				7.9075	0.156463							41220.3	0.0136054							2.84637	0.170068
				7.9075	0							41220.3	0							2.84637	0
				7.91	0							41250.5	0							2.8483	0
				7.91	0.156463							41250.5	0.0136054							2.8483	0.170068
				7.9125	0.156463							41280.7	0.0136054							2.85022	0.170068
				7.9125	0							41280.7	0							2.85022	0
				7.915	0							41310.9	0							2.85214	0
				7.915	0.156463							41310.9	0.0136054							2.85214	0.170068
				7.9175	0.156463							41341.1	0.0136054							2.85406	0.170068
				7.9175	0							41341.1	0							2.85406	0
				7.92	0							41371.3	0							2.85598	0
				7.92	0.156463							41371.3	0.0136054							2.85598	0.170068
				7.9225	0.156463							41401.5	0.0136054							2.8579	0.170068
				7.9225	0							41401.5	0							2.8579	0
				7.925	0							41431.7	0							2.85982	0
				7.925	0.156463							41431.7	0.0136054							2.85982	0.170068
				7.9275	0.156463							41461.9	0.0136054							2.86174	0.170068
				7.9275	0							41461.9	0							2.86174	0
				7.93	0							41492.1	0							2.86367	0
				7.93	0.156463							41492.1	0.0136054							2.86367	0.170068
				7.9325	0.156463							41522.3	0.0136054							2.86559	0.170068
				7.9325	0							41522.3	0							2.86559	0
				7.935	0							41552.5	0							2.86751	0
				7.935	0.156463							41552.5	0.0136054							2.86751	0.170068
				7.9375	0.156463							41582.7	0.0136054							2.86943	0.170068
				7.9375	0							41582.7	0							2.86943	0
				7.94	0							41612.9	0							2.87135	0
				7.94	0.156463							41612.9	0.0136054							2.87135	0.170068
				7.9425	0.156463							41643.1	0.0136054							2.87327	0.170068
				7.9425	0							41643.1	0							2.87327	0
				7.945	0							41673.3	0							2.87519	0
				7.945	0.156463							41673.3	0.0136054							2.87519	0.170068
				7.9475	0.156463							41703.5	0.0136054							2.87712	0.170068
				7.9475	0							41703.5	0							2.87712	0
				7.95	0							41733.7	0							2.87904	0
				7.95	0.156463							41733.7	0.0136054							2.87904	0.170068
				7.9525	0.156463							41763.9	0.0136054							2.88096	0.170068
				7.9525	0							41763.9	0							2.88096	0
				7.955	0							41794.1	0							2.88288	0
				7.955	0.156463							41794.1	0.0136054							2.88288	0.170068
				7.9575	0.156463							41824.3	0.0136054							2.8848	0.170068
				7.9575	0							41824.3	0							2.8848	0
				7.96	0							41854.5	0							2.88672	0
				7.96	0.156463							41854.5	0.0136054							2.88672	0.170068
				7.9625	0.156463							41884.7	0.0136054							2.88864	0.170068
				7.9625	0							41884.7	0							2.88864	0
				7.965	0							41914.9	0							2.89056	0
				7.965	0.156463							41914.9	0.0136054							2.89056	0.170068
				7.9675	0.156463							41945	0.0136054							2.89249	0.170068
				7.9675	0							41945	0							2.89249	0
				7.97	0							41975.2	0							2.89441	0
				7.97	0.156463							41975.2	0.0136054							2.89441	0.170068
				7.9725	0.156463							42005.4	0.0136054							2.89633	0.170068
				7.9725	0							42005.4	0							2.89633	0
				7.975	0							42035.6	0							2.89825	0
				7.975	0.156463							42035.6	0.0136054							2.89825	0.170068
				7.9775	0.156463							42065.8	0.0136054							2.90017	0.170068
				7.9775	0							42065.8	0							2.90017	0
				7.98	0							42096	0							2.90209	0
				7.98	0.156463							42096	0.0136054							2.90209	0.170068
				7.9825	0.156463							42126.2	0.0136054							2.90401	0.170068
				7.9825	0							42126.2	0							2.90401	0
				7.985	0							42156.4	0							2.90593	0
				7.985	0.156463							42156.4	0.0136054							2.90593	0.170068
				7.9875	0.156463							42186.6	0.0136054							2.90786	0.170068
				7.9875	0							42186.6	0							2.90786	0
				7.99	0							42216.8	0							2.90978	0
				7.99	0.156463							42216.8	0.0136054							2.90978	0.170068
				7.9925	0.156463							42247	0.0136054							2.9117	0.170068
				7.9925	0							42247	0							2.9117	0
				7.995	0							42277.2	0							2.91362	0
				7.995	0.156463							42277.2	0.0136054							2.91362	0.170068
				7.9975	0.156463							42307.4	0.0136054							2.91554	0.170068
				7.9975	0							42307.4	0							2.91554	0
				8	0							42337.6	0							2.91746	0
				8	0.156463							42337.6	0.0136054							2.91746	0.170068
				8.0025	0.156463							42367.8	0.0136054							2.91938	0.170068
				8.0025	0							42367.8	0							2.91938	0
[truncated: 2,036 more rows]

## Sheet: ACP_HID
	-2.32519	-1.283	-0.307841	-0.0227419	-0.0102241	0.0237389	0.00498198	-6.64673e-07	9.07945e-06	3.89083	1.94229	4.81403	0.591173	-0.328472	0.224804	-0.0561622	-0.000905122	-3.02797e-05
	0.865042	3.69843	-0.21833	-0.582947	-0.499029	0.290466	-0.0106782	0.00141088	-5.32442e-05	6.45085	-0.617809	-0.480702	-0.183216	-0.339036	-0.393131	-0.22933	0.122999	-0.00703629
	-2.62132	-1.43788	-0.583572	-0.0226278	0.0352675	-0.00742605	0.0028086	0.000150776	3.1816e-07	5.90753	-0.353001	0.43397	-1.90233	1.83242	0.629114	0.112974	-0.00571886	-0.00247943
	-1.70532	-0.666424	-0.212456	-0.0336827	-0.0140777	-0.00777375	0.0234155	0.000183629	-1.97049e-07	5.77619	0.444275	-1.45596	2.23028	0.437501	1.32283	0.00129786	-0.00507309	-0.00263092
	-2.23912	-0.834493	-0.295356	-0.0189415	-0.00916007	0.0174816	-0.00100352	9.46876e-05	-1.0762e-06	6.39946	-0.749104	-0.517272	-0.24134	-0.576804	-0.586596	-0.272148	-0.0722107	-0.0298438
	-0.990805	1.30972	0.724144	0.0720227	-0.0744309	-1.52357e-05	-0.0186488	-8.47305e-05	-2.59573e-05	6.4308	-0.755781	-0.535076	-0.199542	-0.273384	-0.349272	-0.381015	-0.0356723	0.0361177
	0.847333	-0.333018	1.19062	0.149975	-0.0698535	0.017712	-0.000914969	0.00151086	-0.000107561	6.39117	-0.433589	-0.312219	0.0331633	-0.731822	-0.508933	0.817762	-0.00541621	0.00527696
	-1.13776	1.18703	0.153576	0.0592609	0.0408383	-0.121823	-0.000245281	-0.000221022	-1.53556e-05	0.573657	6.09682	-1.03377	-1.29998	-1.21142	0.932743	-0.0246043	9.49923e-05	0.000335814
	-1.47644	-0.839269	0.818477	0.149442	-0.0453218	0.0464138	-0.015065	-0.000158871	-8.57283e-06	0.789359	6.17615	-0.562126	0.758521	1.18371	-1.2396	0.00314989	-0.00097121	0.000192181
	-1.15683	-0.571651	1.16751	0.181534	-0.0859307	0.0677869	-0.0177252	-0.000181804	-1.23279e-05
	-2.35349	-1.40603	-0.202041	0.0331478	0.0212269	-0.00205493	-0.00101779	3.13079e-05	-8.30396e-07
	-1.89315	-0.861388	0.0972008	0.0490914	0.00669384	-0.000426238	-0.00294614	0.000119998	-1.21319e-05
	-0.832062	-0.274938	1.27266	0.157294	-0.13503	0.0845196	-0.0118857	-7.29103e-05	-1.58666e-05
	-1.58584	-0.262351	0.409354	0.0419987	-0.0799696	0.0499456	-0.00805324	-2.138e-05	-7.75726e-06
	-0.515658	-0.0344577	1.67555	0.172963	-0.177998	0.134986	-0.0168045	-0.000327261	-4.03753e-06
	-1.10502	1.17297	0.275722	-0.061923	-0.0960632	0.0360392	-0.00430031	0.000241926	2.81777e-05
	-1.39605	0.247049	0.0890533	0.0219291	0.0249574	-0.0563617	0.00955153	-9.34887e-05	-5.92691e-06
	-1.67206	-0.552527	0.25659	0.0572856	0.00119898	0.00193135	-0.0074468	0.000127088	-1.74074e-05
	-1.97368	-1.03979	0.124476	0.073351	0.01637	-0.00592217	-0.00589826	8.95837e-06	-8.51538e-06
	-2.09469	-1.02115	-0.204514	-0.0100061	-0.00497466	0.00944401	0.00450931	0.000133509	-3.48882e-06
	8.42317	-0.737851	1.09537	-0.0780056	-0.148711	-0.259569	-0.0724376	0.00245657	0.000355409
	-0.965362	3.52661	-0.123338	0.0726599	0.178166	-0.299319	-0.00939158	-0.000124679	-5.21037e-05
	6.48137	-0.0126439	1.33724	-0.152527	0.149867	0.107845	0.0125393	-0.000729114	2.99861e-05
	9.28843	-0.625082	1.28077	-0.28311	0.0347713	-0.0773687	-0.0446369	0.00271217	-0.000102031
	-2.1536	-0.947653	-0.0611245	0.0356027	0.00844077	0.000593492	-0.00422059	-3.33634e-05	-2.3307e-06
	-2.17411	-1.08871	-0.253698	-0.00119472	0.0114596	-0.00119187	0.000812807	2.31558e-05	6.15481e-07
	4.09044	2.6821	0.337583	-0.957834	0.529131	0.21577	0.0128756	-8.58619e-05	1.48339e-05
	5.77569	-0.357543	1.52711	-0.758307	0.722501	0.21669	0.0114755	-0.00051405	3.35555e-05
	2.87251	1.45946	0.746737	-0.669919	0.226262	0.297091	0.0368031	0.000821294	-1.65092e-05
	1.89925	0.480435	1.30535	-0.326716	0.106998	0.230381	0.00706638	-9.45474e-05	9.16172e-06
	-1.64596	-0.931722	0.488716	0.0814686	-0.0252585	0.0434587	-0.00502871	-9.31007e-05	-2.51243e-06
	2.0707	-0.369587	1.16008	0.160011	-0.163952	0.178376	-0.0147996	-0.000883362	4.61135e-05
	5.42486	2.22235	0.515193	0.687941	0.490756	-0.142812	-0.00738405	-0.00102241	3.21931e-05
	1.7675	0.460319	1.00314	0.279692	0.00764686	0.0556049	-0.0127462	-0.000649972	1.94064e-05
	0.90542	0.708018	0.957014	0.151929	-0.0932092	0.0598789	-0.0216444	-0.000697209	3.36036e-05
	10.459	-1.00789	0.683688	-0.236558	-0.0631592	-0.198249	-0.118635	-0.000607305	-3.38696e-05
	-0.149873	0.73973	0.831627	0.124464	-0.0676734	-0.0398943	0.0124551	-0.000481501	8.471e-06
	-0.736832	0.454747	1.01793	0.0837787	-0.132893	0.064931	-0.00607062	-1.05488e-05	-1.73208e-05
	-1.56829	-0.711774	0.401821	0.110932	0.0274798	-0.0127142	-0.00152403	4.5261e-05	-1.48334e-05
	0.0209667	0.779709	1.21924	0.169673	0.0624925	-0.0783929	0.0144659	-0.00010057	-2.59835e-05
	-1.83103	-1.06038	0.329726	0.0733174	-0.0238435	0.0350159	-0.0073188	1.8643e-05	-7.64894e-06
	-1.56452	0.61076	-0.213559	-0.111374	-0.0633891	0.0176491	0.00268039	0.000141199	-6.44987e-06
	-1.80405	-0.499547	-0.052896	-0.00872764	-0.0365095	0.00763886	0.00260023	0.00030814	-1.82459e-05
	5.68101	-0.65936	1.49525	-0.237585	-0.0178708	-0.0394203	-0.0292569	-0.00104108	1.10268e-05
	5.37246	0.653255	0.840758	0.302281	-0.198945	-0.119312	0.123346	0.000600781	3.77037e-05
	-1.55106	0.246011	0.0907637	0.0300638	-0.0102427	-0.0329343	6.73911e-05	-0.000114214	-5.80326e-06
	17.7613	-1.36782	0.599422	-0.575543	-0.201539	-0.334406	0.124065	-0.000104654	2.66567e-05
	8.17758	-0.15966	0.382135	1.17665	0.135706	0.561379	0.053594	-0.000156493	7.35661e-05
	-2.61599	-1.54231	-0.549387	-0.0286287	0.0291058	0.00550021	0.00361289	8.5197e-05	4.94373e-06
	-1.14267	1.58046	0.228834	0.338518	0.349065	-0.324623	-0.00912556	-0.000166327	-9.51215e-06
	-2.41199	-1.40882	-0.308586	-0.00235924	0.00743934	0.022614	-5.37195e-05	3.78511e-05	5.03291e-06
	-2.52381	-1.52878	-0.389297	-0.00776995	0.0166615	0.012566	0.000763849	5.20504e-05	3.82695e-06
	6.32941	-0.320561	1.20719	-0.0147715	-0.0360124	-0.0996566	0.0701784	-0.000290691	3.90902e-05
	-1.74004	-0.996496	0.367324	0.0979787	-0.0147823	0.0140359	-0.00239706	-0.000108759	-1.85991e-06
	-2.52881	-1.26397	-0.453095	-0.00685501	0.0348593	-0.0138589	5.8294e-05	6.30483e-05	-4.41166e-07
	-2.57343	-0.916468	-0.740479	-0.0455499	0.0692656	-0.0478235	0.00512944	0.000115703	-1.472e-06
	-2.08806	-0.0723453	-0.504376	-0.0844865	0.0455964	-0.0279273	0.00611357	4.70985e-06	2.07731e-06
	-2.17741	-0.35929	-0.526815	-0.0809397	0.0500121	-0.0252013	0.00267396	0.000140193	-1.23765e-06
	-2.20181	-0.110944	-0.678623	-0.097368	0.0224767	-0.0350671	0.00683728	8.59379e-05	5.47228e-06
	-2.41083	-1.49435	-0.204372	0.0246408	0.011421	0.015611	-0.0022699	2.09834e-05	2.27553e-06
	1.14683	9.30568	-1.11196	0.0283304	0.250256	-0.261253	0.0117299	0.000408756	0.000255008
	-2.43681	-1.56085	-0.235871	0.0210985	0.0159448	0.0148194	-0.00177801	3.53047e-05	1.44478e-06
	-1.83909	-1.09312	0.381818	0.0833993	-0.032294	0.0403076	-0.00707319	-1.90639e-05	-5.49016e-06
	2.71086	11.4684	-2.12602	0.101827	-0.150201	0.190544	-0.000127997	0.000122782	-3.85709e-05
	5.78328	3.7825	-0.476188	1.70223	0.513418	0.508813	-0.0148489	0.00114307	-2.7156e-05
	-2.34411	-0.829887	-0.403307	-0.00176538	0.045743	-0.0301343	-0.000524571	-1.53913e-05	-4.7984e-07
	46.9954	-2.45074	-1.9837	-0.592349	0.577243	0.244541	-0.0440336	-0.000604613	-1.79686e-05
	-1.22128	3.33953	-0.840546	-0.00319313	0.164303	-0.200466	0.00551662	-0.000219191	-1.36827e-05
	-1.79754	0.92394	-0.436616	0.14538	0.240857	-0.207425	-0.00364166	-7.55857e-05	-1.14869e-05
	26.191	-0.978262	-1.07418	0.448887	-0.772881	-0.255936	-0.000782263	-0.00131349	2.90676e-05
	26.3491	-2.55218	-0.926459	0.699652	-0.574149	-0.107068	0.0142189	0.00103146	-9.82632e-05
	-1.44726	0.166736	0.461299	0.101712	0.0253165	-0.0268462	-0.0125919	-0.000187826	-1.0235e-05
	0.638576	-0.0825638	0.0866082	-0.390331	0.358399	0.0471394	0.0485888	0.000386305	7.51386e-06
	1.52536	0.990176	1.09595	0.261595	0.122823	-0.317132	0.00707381	-0.00085494	8.27128e-05
	-1.4833	-0.823596	0.4944	0.0957885	-0.0207103	0.0291619	-0.0136345	-0.000181086	-6.93104e-06
	-1.35792	-0.580105	0.493628	0.101394	-0.0459778	0.0108554	-0.00703231	-0.000223082	-3.29302e-06
	-2.30613	-0.529094	-0.430321	0.0253841	0.0820303	-0.0714606	-0.00149605	-5.34737e-05	-9.2735e-06
	-1.7086	-0.174548	0.057689	-0.0194712	-0.0844938	0.0357572	-0.00550452	-8.95783e-05	1.68989e-06
	-2.33593	-0.875199	-0.401392	-0.0354973	-0.00733443	0.00778357	0.00209091	-4.82015e-05	5.37462e-05
	-2.24984	-1.01602	-0.232413	-9.61046e-05	-0.0144672	0.0258484	1.50534e-05	-1.17798e-05	-1.60657e-06
	-2.69161	-1.44198	-0.629602	-0.0312441	0.0339167	-0.000813336	0.00152564	8.2294e-05	8.13197e-07
	-2.34136	-0.794871	-0.427644	-0.0335084	-0.00103481	0.00858209	-0.00161687	-1.82837e-05	6.32613e-06
	-2.2206	-0.660823	-0.338023	-0.0189784	-0.00306497	0.00201902	0.000752206	-6.68647e-06	-2.89971e-06
	-2.1026	-0.43755	-0.247302	-0.0129337	-0.0131138	0.000585715	-0.000848066	-5.87529e-05	-1.2068e-06
	-2.11795	-0.250483	-0.384833	-0.0524847	-0.0298626	0.00299506	0.00295843	-5.17949e-05	-8.60384e-08
	-1.45736	1.72285	-0.114419	0.119577	0.157576	-0.233863	-0.00634148	-0.00034469	-2.90175e-05
	-2.7218	-1.5611	-0.64036	-0.0293631	0.0382444	0.000732699	0.0024432	8.0056e-05	1.21434e-06
	-2.81183	-1.62054	-0.774371	-0.0416893	0.0518783	-0.0051417	0.00440012	0.000117823	-3.64505e-06
	-1.92593	0.0283698	-0.163059	-0.045624	-0.0633018	0.026359	-0.00503619	-6.20632e-05	-1.67748e-06
	-2.4911	-1.5064	-0.347779	0.00772585	0.016752	0.0155273	-5.48651e-05	5.12781e-05	-2.02595e-06
	-2.177	-0.429908	-0.323023	-0.0321705	-0.0173465	0.0104055	-0.00152642	-4.20281e-05	-1.48829e-05
	-1.97262	0.200378	-0.296941	-0.0305304	0.0172251	-0.0309095	-0.00254523	-3.18632e-05	-8.41818e-06
	-2.55138	-1.45289	-0.454187	-0.0218553	0.012618	0.0109961	0.00158651	5.67081e-06	1.07919e-05
	-2.45677	-1.39515	-0.367646	0.0154107	0.0322259	-0.00273109	0.000855822	4.41137e-05	-1.61035e-05
	-2.68463	-1.38842	-0.682951	-0.0599336	0.0124347	0.0143293	0.00323362	1.0552e-05	9.37611e-06
	-1.48056	2.67306	-0.306266	-0.067864	0.0111857	-0.116167	-0.0110212	-0.000309788	3.78817e-05
	-1.52164	1.70025	-0.0957992	-0.109292	-0.106487	0.0173891	-0.0126242	-0.000215655	-6.19955e-05
	-1.10597	1.72531	0.179645	-0.149529	-0.184063	0.087875	-0.0170237	-0.000264442	-1.56947e-05
	-2.67628	-1.48155	-0.609647	-0.0229072	0.0416437	-0.00491519	0.00239268	6.63881e-05	-1.58651e-07
	-2.81312	-1.67054	-0.742753	-0.0472202	0.0351449	0.00788746	0.00386319	0.000109186	2.14838e-06
	-1.72672	1.63573	-0.382028	-0.157394	-0.109017	0.0275896	-0.00801782	-0.000226612	3.64354e-06
	-0.243116	-0.013003	0.955353	0.133703	-0.0523867	-0.0304621	0.00479618	-0.000399886	6.97013e-06
	-2.22603	-0.519765	-0.373672	-0.0490258	-0.0242917	0.0219145	-0.000750084	9.55283e-06	-1.28673e-05
	-1.37447	1.61775	-0.108256	-0.157602	-0.182218	0.0725903	-0.0148805	-0.000185394	4.00429e-06
	-1.1879	2.12188	-0.207994	-0.233975	-0.232698	0.0961443	-0.00108654	-0.000257287	1.62106e-05
	0.320821	5.65162	0.0596003	-0.440891	-0.413783	0.149079	-0.00804437	-0.000379065	-8.77597e-06
	-0.814459	1.99681	0.201876	-0.168328	-0.23907	0.0981814	-0.00122271	-0.000310888	1.52236e-05
	-2.29874	-0.748366	-0.358422	-0.0939033	-0.0863112	0.0754643	-0.00254539	3.59655e-05	8.99125e-06
	-2.66748	-1.43958	-0.621959	-0.0348762	0.0367418	-0.00303682	0.00222014	5.27392e-05	6.70222e-06
	-2.7396	-1.49796	-0.688609	-0.0473076	0.0317856	-0.000919883	0.00321173	8.02444e-05	1.69395e-06
	-2.3904	-1.00982	-0.408624	-0.0468188	-0.0094134	0.0196907	0.00085307	3.55359e-06	1.48846e-05
	-2.52571	-1.37847	-0.480125	-0.0185285	0.0221412	0.00977372	0.00204891	4.90984e-05	9.00112e-07
	-2.39028	-1.15087	-0.325646	-0.00314349	0.0134771	0.00444276	-0.00216295	-2.05689e-05	1.39595e-05
	-1.3828	0.349726	0.199504	-0.0251918	-0.128908	0.0403566	0.00441635	-0.000124671	2.71121e-06
	-2.47914	-1.35587	-0.428588	0.00274887	0.0300465	-0.00132064	0.00175252	8.33929e-06	1.28e-05
	-2.39773	-1.22684	-0.357562	-0.00299749	0.0187114	0.00307336	0.000514725	-1.21871e-05	1.14429e-05
	-2.39947	-0.578275	-0.515955	-0.0800447	-0.0259861	0.0209137	-0.00204958	4.12782e-05	3.83904e-06
	-1.24225	0.40039	0.37535	-0.00730368	-0.0902452	0.0519453	-0.00607817	2.04442e-05	8.97233e-05
	-0.931349	3.55041	0.030622	0.121375	0.174877	-0.30976	-0.0132491	-0.000439138	-3.77085e-05
	-0.816088	3.66699	0.106002	-0.0718967	-0.077879	-0.0891349	-0.0148623	-7.76337e-05	-8.35539e-05
	-1.62069	0.999142	-0.0813142	0.0783677	0.0955748	-0.153923	-0.00273941	-0.000201507	-1.84456e-05
	-2.38035	-0.877312	-0.424066	-0.0477657	-0.00201124	0.0113475	-0.000209715	4.37342e-05	2.67463e-06
	-1.76333	0.566425	-0.287755	-0.114608	-0.0837336	0.0311848	0.00349598	-5.64824e-05	3.29205e-06
	-2.49485	-1.28107	-0.420613	-0.0173105	0.0190948	0.0034765	0.000356919	4.63594e-05	2.77451e-06
	-2.87998	-1.75618	-0.785405	-0.0489055	0.0474583	-0.00846931	0.0050773	0.000118282	4.07915e-06
	-1.48602	0.255952	0.112694	0.084031	0.0183633	-0.0585343	0.00532566	-3.28924e-05	5.92008e-05
	-0.485781	3.89845	-0.10965	-0.489649	-0.585504	0.304638	0.0109404	-0.000364632	4.39179e-05
	-2.67454	-1.51113	-0.578325	-0.0304325	0.0278421	0.00218826	0.00205287	4.99868e-05	3.05325e-06
	-2.61175	-1.46918	-0.544812	-0.00811047	0.0413654	-0.0084414	0.00265823	5.99183e-05	-1.90562e-06
	-2.58499	-1.48125	-0.480133	-0.0115867	0.0306102	-0.00357815	0.00223778	6.29976e-05	2.47456e-06
	-2.37146	-1.01623	-0.325576	0.00307306	0.0249051	-0.0120463	-0.00136555	1.09883e-05	-6.01308e-07
	-1.9416	-0.828014	0.0272782	0.0439346	-0.0118899	-0.00220726	0.00115814	-6.946e-05	-5.80144e-07
	-1.63042	-0.541932	0.339148	0.0981647	-0.01722	-0.0158704	-0.00215804	-0.000196642	-2.75261e-06
	-2.40998	-1.23411	-0.349217	0.0129249	0.0264922	-0.00366705	0.00020036	-1.4577e-05	-1.01495e-06
	-2.46401	-1.33747	-0.343741	0.0109971	0.0283492	-0.00682872	-0.000572615	9.83467e-06	8.85911e-07
	-2.25042	-1.18219	-0.132381	0.0334087	0.0102006	0.000945388	-0.00257193	-3.39662e-05	-4.36635e-07
	-2.63987	-1.41978	-0.561046	-0.0496251	0.00301814	0.0203961	0.00138408	3.17268e-05	6.14321e-06
	-2.69284	-1.64666	-0.588842	-0.0124051	0.0415278	-0.00293197	0.00292911	4.91265e-05	6.67525e-06
	-1.12429	0.735201	0.399032	-0.03318	-0.169772	0.0781046	-0.00566543	-0.000325938	-1.67608e-07
	-1.80948	-0.592973	0.215187	0.062852	-0.0193961	0.00530159	-0.00307036	-0.000143816	-5.097e-07
	-2.38446	-1.04337	-0.37531	-0.00270759	0.0180098	-0.00326326	0.000341263	-7.11165e-06	-3.22077e-06
	-2.40568	-1.37705	-0.277473	0.00194124	0.0024266	0.0185311	-0.00101462	2.14442e-05	1.26667e-06
	-2.35645	-1.38689	-0.253594	0.00468951	0.0116536	0.0120571	0.00242279	1.49111e-05	4.26068e-07
	-1.96518	-0.169204	-0.109722	-0.000715281	-0.0134527	-0.010324	-0.00581072	-0.000136966	8.41185e-07
	-1.14823	0.0309179	0.403109	0.0175921	-0.149456	0.0447902	0.0112029	-0.00011809	-9.45619e-05
	3.21339	1.6275	0.942263	0.0482436	0.150945	-0.240543	0.0131602	0.00247876	-5.44158e-05
	3.90624	3.32794	0.672751	-0.0632786	0.188549	-0.279403	0.00992662	-3.01426e-05	-0.000339549

## Sheet: ACP_HID1
	-2.32519	-1.283	-0.307841	-0.0227419	-0.0102241	0.0237389	0.00498198	-6.64673e-07	9.07945e-06	3.89083	1.94229	4.81403	0.591173	-0.328472	0.224804	-0.0561622	-0.000905122	-3.02797e-05
	0.865042	3.69843	-0.21833	-0.582947	-0.499029	0.290466	-0.0106782	0.00141088	-5.32442e-05	6.45085	-0.617809	-0.480702	-0.183216	-0.339036	-0.393131	-0.22933	0.122999	-0.00703629
	-2.62132	-1.43788	-0.583572	-0.0226278	0.0352675	-0.00742605	0.0028086	0.000150776	3.1816e-07	5.90753	-0.353001	0.43397	-1.90233	1.83242	0.629114	0.112974	-0.00571886	-0.00247943
	-1.70532	-0.666424	-0.212456	-0.0336827	-0.0140777	-0.00777375	0.0234155	0.000183629	-1.97049e-07	5.77619	0.444275	-1.45596	2.23028	0.437501	1.32283	0.00129786	-0.00507309	-0.00263092
	-2.23912	-0.834493	-0.295356	-0.0189415	-0.00916007	0.0174816	-0.00100352	9.46876e-05	-1.0762e-06	6.39946	-0.749104	-0.517272	-0.24134	-0.576804	-0.586596	-0.272148	-0.0722107	-0.0298438
	-0.990805	1.30972	0.724144	0.0720227	-0.0744309	-1.52357e-05	-0.0186488	-8.47305e-05	-2.59573e-05	6.4308	-0.755781	-0.535076	-0.199542	-0.273384	-0.349272	-0.381015	-0.0356723	0.0361177
	0.847333	-0.333018	1.19062	0.149975	-0.0698535	0.017712	-0.000914969	0.00151086	-0.000107561	6.39117	-0.433589	-0.312219	0.0331633	-0.731822	-0.508933	0.817762	-0.00541621	0.00527696
	-1.13776	1.18703	0.153576	0.0592609	0.0408383	-0.121823	-0.000245281	-0.000221022	-1.53556e-05	0.573657	6.09682	-1.03377	-1.29998	-1.21142	0.932743	-0.0246043	9.49923e-05	0.000335814
	-1.47644	-0.839269	0.818477	0.149442	-0.0453218	0.0464138	-0.015065	-0.000158871	-8.57283e-06	0.789359	6.17615	-0.562126	0.758521	1.18371	-1.2396	0.00314989	-0.00097121	0.000192181
	-1.15683	-0.571651	1.16751	0.181534	-0.0859307	0.0677869	-0.0177252	-0.000181804	-1.23279e-05
	-2.35349	-1.40603	-0.202041	0.0331478	0.0212269	-0.00205493	-0.00101779	3.13079e-05	-8.30396e-07
	-1.89315	-0.861388	0.0972008	0.0490914	0.00669384	-0.000426238	-0.00294614	0.000119998	-1.21319e-05
	-0.832062	-0.274938	1.27266	0.157294	-0.13503	0.0845196	-0.0118857	-7.29103e-05	-1.58666e-05
	-1.58584	-0.262351	0.409354	0.0419987	-0.0799696	0.0499456	-0.00805324	-2.138e-05	-7.75726e-06
	-0.515658	-0.0344577	1.67555	0.172963	-0.177998	0.134986	-0.0168045	-0.000327261	-4.03753e-06
	-1.10502	1.17297	0.275722	-0.061923	-0.0960632	0.0360392	-0.00430031	0.000241926	2.81777e-05
	-1.39605	0.247049	0.0890533	0.0219291	0.0249574	-0.0563617	0.00955153	-9.34887e-05	-5.92691e-06
	-1.67206	-0.552527	0.25659	0.0572856	0.00119898	0.00193135	-0.0074468	0.000127088	-1.74074e-05
	-1.97368	-1.03979	0.124476	0.073351	0.01637	-0.00592217	-0.00589826	8.95837e-06	-8.51538e-06
	-2.09469	-1.02115	-0.204514	-0.0100061	-0.00497466	0.00944401	0.00450931	0.000133509	-3.48882e-06
	8.42317	-0.737851	1.09537	-0.0780056	-0.148711	-0.259569	-0.0724376	0.00245657	0.000355409
	-0.965362	3.52661	-0.123338	0.0726599	0.178166	-0.299319	-0.00939158	-0.000124679	-5.21037e-05
	6.48137	-0.0126439	1.33724	-0.152527	0.149867	0.107845	0.0125393	-0.000729114	2.99861e-05
	9.28843	-0.625082	1.28077	-0.28311	0.0347713	-0.0773687	-0.0446369	0.00271217	-0.000102031
	-2.1536	-0.947653	-0.0611245	0.0356027	0.00844077	0.000593492	-0.00422059	-3.33634e-05	-2.3307e-06
	-2.17411	-1.08871	-0.253698	-0.00119472	0.0114596	-0.00119187	0.000812807	2.31558e-05	6.15481e-07
	4.09044	2.6821	0.337583	-0.957834	0.529131	0.21577	0.0128756	-8.58619e-05	1.48339e-05
	5.77569	-0.357543	1.52711	-0.758307	0.722501	0.21669	0.0114755	-0.00051405	3.35555e-05
	2.87251	1.45946	0.746737	-0.669919	0.226262	0.297091	0.0368031	0.000821294	-1.65092e-05
	1.89925	0.480435	1.30535	-0.326716	0.106998	0.230381	0.00706638	-9.45474e-05	9.16172e-06
	-1.64596	-0.931722	0.488716	0.0814686	-0.0252585	0.0434587	-0.00502871	-9.31007e-05	-2.51243e-06
	2.0707	-0.369587	1.16008	0.160011	-0.163952	0.178376	-0.0147996	-0.000883362	4.61135e-05
	5.42486	2.22235	0.515193	0.687941	0.490756	-0.142812	-0.00738405	-0.00102241	3.21931e-05
	1.7675	0.460319	1.00314	0.279692	0.00764686	0.0556049	-0.0127462	-0.000649972	1.94064e-05
	0.90542	0.708018	0.957014	0.151929	-0.0932092	0.0598789	-0.0216444	-0.000697209	3.36036e-05
	10.459	-1.00789	0.683688	-0.236558	-0.0631592	-0.198249	-0.118635	-0.000607305	-3.38696e-05
	-0.149873	0.73973	0.831627	0.124464	-0.0676734	-0.0398943	0.0124551	-0.000481501	8.471e-06
	-0.736832	0.454747	1.01793	0.0837787	-0.132893	0.064931	-0.00607062	-1.05488e-05	-1.73208e-05
	-1.56829	-0.711774	0.401821	0.110932	0.0274798	-0.0127142	-0.00152403	4.5261e-05	-1.48334e-05
	0.0209667	0.779709	1.21924	0.169673	0.0624925	-0.0783929	0.0144659	-0.00010057	-2.59835e-05
	-1.83103	-1.06038	0.329726	0.0733174	-0.0238435	0.0350159	-0.0073188	1.8643e-05	-7.64894e-06
	-1.56452	0.61076	-0.213559	-0.111374	-0.0633891	0.0176491	0.00268039	0.000141199	-6.44987e-06
	-1.80405	-0.499547	-0.052896	-0.00872764	-0.0365095	0.00763886	0.00260023	0.00030814	-1.82459e-05
	5.68101	-0.65936	1.49525	-0.237585	-0.0178708	-0.0394203	-0.0292569	-0.00104108	1.10268e-05
	5.37246	0.653255	0.840758	0.302281	-0.198945	-0.119312	0.123346	0.000600781	3.77037e-05
	-1.55106	0.246011	0.0907637	0.0300638	-0.0102427	-0.0329343	6.73911e-05	-0.000114214	-5.80326e-06
	17.7613	-1.36782	0.599422	-0.575543	-0.201539	-0.334406	0.124065	-0.000104654	2.66567e-05
	8.17758	-0.15966	0.382135	1.17665	0.135706	0.561379	0.053594	-0.000156493	7.35661e-05
	-2.61599	-1.54231	-0.549387	-0.0286287	0.0291058	0.00550021	0.00361289	8.5197e-05	4.94373e-06
	-1.14267	1.58046	0.228834	0.338518	0.349065	-0.324623	-0.00912556	-0.000166327	-9.51215e-06
	-2.41199	-1.40882	-0.308586	-0.00235924	0.00743934	0.022614	-5.37195e-05	3.78511e-05	5.03291e-06
	-2.52381	-1.52878	-0.389297	-0.00776995	0.0166615	0.012566	0.000763849	5.20504e-05	3.82695e-06
	6.32941	-0.320561	1.20719	-0.0147715	-0.0360124	-0.0996566	0.0701784	-0.000290691	3.90902e-05
	-1.74004	-0.996496	0.367324	0.0979787	-0.0147823	0.0140359	-0.00239706	-0.000108759	-1.85991e-06
	-2.52881	-1.26397	-0.453095	-0.00685501	0.0348593	-0.0138589	5.8294e-05	6.30483e-05	-4.41166e-07
	-2.57343	-0.916468	-0.740479	-0.0455499	0.0692656	-0.0478235	0.00512944	0.000115703	-1.472e-06
	-2.08806	-0.0723453	-0.504376	-0.0844865	0.0455964	-0.0279273	0.00611357	4.70985e-06	2.07731e-06
	-2.17741	-0.35929	-0.526815	-0.0809397	0.0500121	-0.0252013	0.00267396	0.000140193	-1.23765e-06
	-2.20181	-0.110944	-0.678623	-0.097368	0.0224767	-0.0350671	0.00683728	8.59379e-05	5.47228e-06
	-2.41083	-1.49435	-0.204372	0.0246408	0.011421	0.015611	-0.0022699	2.09834e-05	2.27553e-06
	1.14683	9.30568	-1.11196	0.0283304	0.250256	-0.261253	0.0117299	0.000408756	0.000255008
	-2.43681	-1.56085	-0.235871	0.0210985	0.0159448	0.0148194	-0.00177801	3.53047e-05	1.44478e-06
	-1.83909	-1.09312	0.381818	0.0833993	-0.032294	0.0403076	-0.00707319	-1.90639e-05	-5.49016e-06
	2.71086	11.4684	-2.12602	0.101827	-0.150201	0.190544	-0.000127997	0.000122782	-3.85709e-05
	5.78328	3.7825	-0.476188	1.70223	0.513418	0.508813	-0.0148489	0.00114307	-2.7156e-05
	-2.34411	-0.829887	-0.403307	-0.00176538	0.045743	-0.0301343	-0.000524571	-1.53913e-05	-4.7984e-07
	46.9954	-2.45074	-1.9837	-0.592349	0.577243	0.244541	-0.0440336	-0.000604613	-1.79686e-05
	-1.22128	3.33953	-0.840546	-0.00319313	0.164303	-0.200466	0.00551662	-0.000219191	-1.36827e-05
	-1.79754	0.92394	-0.436616	0.14538	0.240857	-0.207425	-0.00364166	-7.55857e-05	-1.14869e-05
	26.191	-0.978262	-1.07418	0.448887	-0.772881	-0.255936	-0.000782263	-0.00131349	2.90676e-05
	26.3491	-2.55218	-0.926459	0.699652	-0.574149	-0.107068	0.0142189	0.00103146	-9.82632e-05
	-1.44726	0.166736	0.461299	0.101712	0.0253165	-0.0268462	-0.0125919	-0.000187826	-1.0235e-05
	0.638576	-0.0825638	0.0866082	-0.390331	0.358399	0.0471394	0.0485888	0.000386305	7.51386e-06
	1.52536	0.990176	1.09595	0.261595	0.122823	-0.317132	0.00707381	-0.00085494	8.27128e-05
	-1.4833	-0.823596	0.4944	0.0957885	-0.0207103	0.0291619	-0.0136345	-0.000181086	-6.93104e-06
	-1.35792	-0.580105	0.493628	0.101394	-0.0459778	0.0108554	-0.00703231	-0.000223082	-3.29302e-06
	-2.30613	-0.529094	-0.430321	0.0253841	0.0820303	-0.0714606	-0.00149605	-5.34737e-05	-9.2735e-06
	-1.7086	-0.174548	0.057689	-0.0194712	-0.0844938	0.0357572	-0.00550452	-8.95783e-05	1.68989e-06
	-2.33593	-0.875199	-0.401392	-0.0354973	-0.00733443	0.00778357	0.00209091	-4.82015e-05	5.37462e-05
	-2.24984	-1.01602	-0.232413	-9.61046e-05	-0.0144672	0.0258484	1.50534e-05	-1.17798e-05	-1.60657e-06
	-2.69161	-1.44198	-0.629602	-0.0312441	0.0339167	-0.000813336	0.00152564	8.2294e-05	8.13197e-07
	-2.34136	-0.794871	-0.427644	-0.0335084	-0.00103481	0.00858209	-0.00161687	-1.82837e-05	6.32613e-06
	-2.2206	-0.660823	-0.338023	-0.0189784	-0.00306497	0.00201902	0.000752206	-6.68647e-06	-2.89971e-06
	-2.1026	-0.43755	-0.247302	-0.0129337	-0.0131138	0.000585715	-0.000848066	-5.87529e-05	-1.2068e-06
	-2.11795	-0.250483	-0.384833	-0.0524847	-0.0298626	0.00299506	0.00295843	-5.17949e-05	-8.60384e-08
	-1.45736	1.72285	-0.114419	0.119577	0.157576	-0.233863	-0.00634148	-0.00034469	-2.90175e-05
	-2.7218	-1.5611	-0.64036	-0.0293631	0.0382444	0.000732699	0.0024432	8.0056e-05	1.21434e-06
	-2.81183	-1.62054	-0.774371	-0.0416893	0.0518783	-0.0051417	0.00440012	0.000117823	-3.64505e-06
	-1.92593	0.0283698	-0.163059	-0.045624	-0.0633018	0.026359	-0.00503619	-6.20632e-05	-1.67748e-06
	-2.4911	-1.5064	-0.347779	0.00772585	0.016752	0.0155273	-5.48651e-05	5.12781e-05	-2.02595e-06
	-2.177	-0.429908	-0.323023	-0.0321705	-0.0173465	0.0104055	-0.00152642	-4.20281e-05	-1.48829e-05
	-1.97262	0.200378	-0.296941	-0.0305304	0.0172251	-0.0309095	-0.00254523	-3.18632e-05	-8.41818e-06
	-2.55138	-1.45289	-0.454187	-0.0218553	0.012618	0.0109961	0.00158651	5.67081e-06	1.07919e-05
	-2.45677	-1.39515	-0.367646	0.0154107	0.0322259	-0.00273109	0.000855822	4.41137e-05	-1.61035e-05
	-2.68463	-1.38842	-0.682951	-0.0599336	0.0124347	0.0143293	0.00323362	1.0552e-05	9.37611e-06
	-1.48056	2.67306	-0.306266	-0.067864	0.0111857	-0.116167	-0.0110212	-0.000309788	3.78817e-05
	-1.52164	1.70025	-0.0957992	-0.109292	-0.106487	0.0173891	-0.0126242	-0.000215655	-6.19955e-05
	-1.10597	1.72531	0.179645	-0.149529	-0.184063	0.087875	-0.0170237	-0.000264442	-1.56947e-05
	-2.67628	-1.48155	-0.609647	-0.0229072	0.0416437	-0.00491519	0.00239268	6.63881e-05	-1.58651e-07
	-2.81312	-1.67054	-0.742753	-0.0472202	0.0351449	0.00788746	0.00386319	0.000109186	2.14838e-06
	-1.72672	1.63573	-0.382028	-0.157394	-0.109017	0.0275896	-0.00801782	-0.000226612	3.64354e-06
	-0.243116	-0.013003	0.955353	0.133703	-0.0523867	-0.0304621	0.00479618	-0.000399886	6.97013e-06
	-2.22603	-0.519765	-0.373672	-0.0490258	-0.0242917	0.0219145	-0.000750084	9.55283e-06	-1.28673e-05
	-1.37447	1.61775	-0.108256	-0.157602	-0.182218	0.0725903	-0.0148805	-0.000185394	4.00429e-06
	-1.1879	2.12188	-0.207994	-0.233975	-0.232698	0.0961443	-0.00108654	-0.000257287	1.62106e-05
	0.320821	5.65162	0.0596003	-0.440891	-0.413783	0.149079	-0.00804437	-0.000379065	-8.77597e-06
	-0.814459	1.99681	0.201876	-0.168328	-0.23907	0.0981814	-0.00122271	-0.000310888	1.52236e-05
	-2.29874	-0.748366	-0.358422	-0.0939033	-0.0863112	0.0754643	-0.00254539	3.59655e-05	8.99125e-06
	-2.66748	-1.43958	-0.621959	-0.0348762	0.0367418	-0.00303682	0.00222014	5.27392e-05	6.70222e-06
	-2.7396	-1.49796	-0.688609	-0.0473076	0.0317856	-0.000919883	0.00321173	8.02444e-05	1.69395e-06
	-2.3904	-1.00982	-0.408624	-0.0468188	-0.0094134	0.0196907	0.00085307	3.55359e-06	1.48846e-05
	-2.52571	-1.37847	-0.480125	-0.0185285	0.0221412	0.00977372	0.00204891	4.90984e-05	9.00112e-07
	-2.39028	-1.15087	-0.325646	-0.00314349	0.0134771	0.00444276	-0.00216295	-2.05689e-05	1.39595e-05
	-1.3828	0.349726	0.199504	-0.0251918	-0.128908	0.0403566	0.00441635	-0.000124671	2.71121e-06
	-2.47914	-1.35587	-0.428588	0.00274887	0.0300465	-0.00132064	0.00175252	8.33929e-06	1.28e-05
	-2.39773	-1.22684	-0.357562	-0.00299749	0.0187114	0.00307336	0.000514725	-1.21871e-05	1.14429e-05
	-2.39947	-0.578275	-0.515955	-0.0800447	-0.0259861	0.0209137	-0.00204958	4.12782e-05	3.83904e-06
	-1.24225	0.40039	0.37535	-0.00730368	-0.0902452	0.0519453	-0.00607817	2.04442e-05	8.97233e-05
	-0.931349	3.55041	0.030622	0.121375	0.174877	-0.30976	-0.0132491	-0.000439138	-3.77085e-05
	-0.816088	3.66699	0.106002	-0.0718967	-0.077879	-0.0891349	-0.0148623	-7.76337e-05	-8.35539e-05
	-1.62069	0.999142	-0.0813142	0.0783677	0.0955748	-0.153923	-0.00273941	-0.000201507	-1.84456e-05
	-2.38035	-0.877312	-0.424066	-0.0477657	-0.00201124	0.0113475	-0.000209715	4.37342e-05	2.67463e-06
	-1.76333	0.566425	-0.287755	-0.114608	-0.0837336	0.0311848	0.00349598	-5.64824e-05	3.29205e-06
	-2.49485	-1.28107	-0.420613	-0.0173105	0.0190948	0.0034765	0.000356919	4.63594e-05	2.77451e-06
	-2.87998	-1.75618	-0.785405	-0.0489055	0.0474583	-0.00846931	0.0050773	0.000118282	4.07915e-06
	-1.48602	0.255952	0.112694	0.084031	0.0183633	-0.0585343	0.00532566	-3.28924e-05	5.92008e-05
	-0.485781	3.89845	-0.10965	-0.489649	-0.585504	0.304638	0.0109404	-0.000364632	4.39179e-05
	-2.67454	-1.51113	-0.578325	-0.0304325	0.0278421	0.00218826	0.00205287	4.99868e-05	3.05325e-06
	-2.61175	-1.46918	-0.544812	-0.00811047	0.0413654	-0.0084414	0.00265823	5.99183e-05	-1.90562e-06
	-2.58499	-1.48125	-0.480133	-0.0115867	0.0306102	-0.00357815	0.00223778	6.29976e-05	2.47456e-06
	-2.37146	-1.01623	-0.325576	0.00307306	0.0249051	-0.0120463	-0.00136555	1.09883e-05	-6.01308e-07
	-1.9416	-0.828014	0.0272782	0.0439346	-0.0118899	-0.00220726	0.00115814	-6.946e-05	-5.80144e-07
	-1.63042	-0.541932	0.339148	0.0981647	-0.01722	-0.0158704	-0.00215804	-0.000196642	-2.75261e-06
	-2.40998	-1.23411	-0.349217	0.0129249	0.0264922	-0.00366705	0.00020036	-1.4577e-05	-1.01495e-06
	-2.46401	-1.33747	-0.343741	0.0109971	0.0283492	-0.00682872	-0.000572615	9.83467e-06	8.85911e-07
	-2.25042	-1.18219	-0.132381	0.0334087	0.0102006	0.000945388	-0.00257193	-3.39662e-05	-4.36635e-07
	-2.63987	-1.41978	-0.561046	-0.0496251	0.00301814	0.0203961	0.00138408	3.17268e-05	6.14321e-06
	-2.69284	-1.64666	-0.588842	-0.0124051	0.0415278	-0.00293197	0.00292911	4.91265e-05	6.67525e-06
	-1.12429	0.735201	0.399032	-0.03318	-0.169772	0.0781046	-0.00566543	-0.000325938	-1.67608e-07
	-1.80948	-0.592973	0.215187	0.062852	-0.0193961	0.00530159	-0.00307036	-0.000143816	-5.097e-07
	-2.38446	-1.04337	-0.37531	-0.00270759	0.0180098	-0.00326326	0.000341263	-7.11165e-06	-3.22077e-06
	-2.40568	-1.37705	-0.277473	0.00194124	0.0024266	0.0185311	-0.00101462	2.14442e-05	1.26667e-06
	-2.35645	-1.38689	-0.253594	0.00468951	0.0116536	0.0120571	0.00242279	1.49111e-05	4.26068e-07
	-1.96518	-0.169204	-0.109722	-0.000715281	-0.0134527	-0.010324	-0.00581072	-0.000136966	8.41185e-07
	-1.14823	0.0309179	0.403109	0.0175921	-0.149456	0.0447902	0.0112029	-0.00011809	-9.45619e-05
	3.21339	1.6275	0.942263	0.0482436	0.150945	-0.240543	0.0131602	0.00247876	-5.44158e-05
	3.90624	3.32794	0.672751	-0.0632786	0.188549	-0.279403	0.00992662	-3.01426e-05	-0.000339549

## Sheet: Histogramme_HID2
5	0			5.505	0			0	0			0	0			1	0			1.19405	0
5	0			5.505	0.0136054			0	0.85034			0	0.85034			1	0			1.19405	0.0544218
5.2525	0			5.50748	0.0136054			3050	0.85034			29.902	0.85034			1.19405	0			1.19595	0.0544218
5.2525	0			5.50748	0			3050	0			29.902	0			1.19405	0			1.19595	0
5.2525	0			5.50995	0			3050	0.0544218			59.8039	0			1.19405	0.0544218			1.19786	0
5.505	0			5.50995	0.0136054			6100	0.0544218			59.8039	0.85034			1.3881	0.0544218			1.19786	0.0544218
5.505	0			5.51243	0.0136054			6100	0			89.7059	0.85034			1.3881	0			1.19976	0.0544218
5.505	0.0136054			5.51243	0			6100	0.047619			89.7059	0			1.3881	0.047619			1.19976	0
5.7575	0.0136054			5.5149	0			9150	0.047619			119.608	0			1.58216	0.047619			1.20166	0
5.7575	0			5.5149	0.0136054			9150	0			119.608	0.85034			1.58216	0			1.20166	0.0544218
5.7575	0.0612245			5.51738	0.0136054			9150	0			149.51	0.85034			1.58216	0.102041			1.20356	0.0544218
6.01	0.0612245			5.51738	0			12200	0			149.51	0			1.77621	0.102041			1.20356	0
6.01	0			5.51985	0			12200	0			179.412	0			1.77621	0			1.20547	0
6.01	0.0680272			5.51985	0.0136054			12200	0.0136054			179.412	0.85034			1.77621	0.0748299			1.20547	0.0544218
6.2625	0.0680272			5.52233	0.0136054			15250	0.0136054			209.314	0.85034			1.97026	0.0748299			1.20737	0.0544218
6.2625	0			5.52233	0			15250	0			209.314	0			1.97026	0			1.20737	0
6.2625	0.156463			5.5248	0			15250	0.00680272			239.216	0			1.97026	0.122449			1.20927	0
6.515	0.156463			5.5248	0.0136054			18300	0.00680272			239.216	0.85034			2.16431	0.122449			1.20927	0.0544218
6.515	0			5.52728	0.0136054			18300	0			269.118	0.85034			2.16431	0			1.21117	0.0544218
6.515	0.115646			5.52728	0			18300	0			269.118	0			2.16431	0.0884354			1.21117	0
6.7675	0.115646			5.52975	0			21350	0			299.02	0			2.35836	0.0884354			1.21308	0
6.7675	0			5.52975	0.0136054			21350	0			299.02	0.85034			2.35836	0			1.21308	0.0544218
6.7675	0.047619			5.53223	0.0136054			21350	0.00680272			328.922	0.85034			2.35836	0.115646			1.21498	0.0544218
7.02	0.047619			5.53223	0			24400	0.00680272			328.922	0			2.55241	0.115646			1.21498	0
7.02	0			5.53471	0			24400	0			358.824	0			2.55241	0			1.21688	0
7.02	0.0544218			5.53471	0.0136054			24400	0			358.824	0.85034			2.55241	0.115646			1.21688	0.0544218
7.2725	0.0544218			5.53718	0.0136054			27450	0			388.725	0.85034			2.74647	0.115646			1.21878	0.0544218
7.2725	0			5.53718	0			27450	0			388.725	0			2.74647	0			1.21878	0
7.2725	0.0816327			5.53966	0			27450	0			418.627	0			2.74647	0.0544218			1.22069	0
7.525	0.0816327			5.53966	0.0136054			30500	0			418.627	0.85034			2.94052	0.0544218			1.22069	0.0544218
7.525	0			5.54213	0.0136054			30500	0			448.529	0.85034			2.94052	0			1.22259	0.0544218
7.525	0.0680272			5.54213	0			30500	0			448.529	0			2.94052	0.0272109			1.22259	0
7.7775	0.0680272			5.54461	0			33550	0			478.431	0			3.13457	0.0272109			1.22449	0
7.7775	0			5.54461	0.0136054			33550	0			478.431	0.85034			3.13457	0			1.22449	0.0544218
7.7775	0.0884354			5.54708	0.0136054			33550	0			508.333	0.85034			3.13457	0.0136054			1.22639	0.0544218
8.03	0.0884354			5.54708	0			36600	0			508.333	0			3.32862	0.0136054			1.22639	0
8.03	0			5.54956	0			36600	0			538.235	0			3.32862	0			1.2283	0
8.03	0.0136054			5.54956	0.0136054			36600	0.0136054			538.235	0.85034			3.32862	0.047619			1.2283	0.0544218
8.2825	0.0136054			5.55203	0.0136054			39650	0.0136054			568.137	0.85034			3.52267	0.047619			1.2302	0.0544218
8.2825	0			5.55203	0			39650	0			568.137	0			3.52267	0			1.2302	0
8.2825	0.00680272			5.55451	0			39650	0			598.039	0			3.52267	0.0272109			1.2321	0
8.535	0.00680272			5.55451	0.0136054			42700	0			598.039	0.85034			3.71673	0.0272109			1.2321	0.0544218
8.535	0			5.55699	0.0136054			42700	0			627.941	0.85034			3.71673	0			1.234	0.0544218
8.535	0.0340136			5.55699	0			42700	0			627.941	0			3.71673	0.0340136			1.234	0
8.7875	0.0340136			5.55946	0			45750	0			657.843	0			3.91078	0.0340136			1.23591	0
8.7875	0			5.55946	0.0136054			45750	0			657.843	0.85034			3.91078	0			1.23591	0.0544218
8.7875	0.0272109			5.56194	0.0136054			45750	0			687.745	0.85034			3.91078	0.0272109			1.23781	0.0544218
9.04	0.0272109			5.56194	0			48800	0			687.745	0			4.10483	0.0272109			1.23781	0
9.04	0			5.56441	0			48800	0			717.647	0			4.10483	0			1.23971	0
9.04	0.0816327			5.56441	0.0136054			48800	0			717.647	0.85034			4.10483	0.0204082			1.23971	0.0544218
9.2925	0.0816327			5.56689	0.0136054			51850	0			747.549	0.85034			4.29888	0.0204082			1.24161	0.0544218
9.2925	0			5.56689	0			51850	0			747.549	0			4.29888	0			1.24161	0
9.2925	0.0204082			5.56936	0			51850	0			777.451	0			4.29888	0.00680272			1.24352	0
9.545	0.0204082			5.56936	0.0136054			54900	0			777.451	0.85034			4.49293	0.00680272			1.24352	0.0544218
9.545	0			5.57184	0.0136054			54900	0			807.353	0.85034			4.49293	0			1.24542	0.0544218
9.545	0.0408163			5.57184	0			54900	0			807.353	0			4.49293	0.0136054			1.24542	0
9.7975	0.0408163			5.57431	0			57950	0			837.255	0			4.68699	0.0136054			1.24732	0
9.7975	0			5.57431	0.0136054			57950	0			837.255	0.85034			4.68699	0			1.24732	0.0544218
9.7975	0.0204082			5.57679	0.0136054			57950	0.00680272			867.157	0.85034			4.68699	0.00680272			1.24922	0.0544218
10.05	0.0204082			5.57679	0			61000	0.00680272			867.157	0			4.88104	0.00680272			1.24922	0
10.05	0			5.57926	0			61000	0			897.059	0			4.88104	0			1.25113	0
				5.57926	0.0136054							897.059	0.85034							1.25113	0.0544218
				5.58174	0.0136054							926.961	0.85034							1.25303	0.0544218
				5.58174	0							926.961	0							1.25303	0
				5.58422	0							956.863	0							1.25493	0
				5.58422	0.0136054							956.863	0.85034							1.25493	0.0544218
				5.58669	0.0136054							986.765	0.85034							1.25683	0.0544218
				5.58669	0							986.765	0							1.25683	0
				5.58917	0							1016.67	0							1.25874	0
				5.58917	0.0136054							1016.67	0.85034							1.25874	0.0544218
				5.59164	0.0136054							1046.57	0.85034							1.26064	0.0544218
				5.59164	0							1046.57	0							1.26064	0
				5.59412	0							1076.47	0							1.26254	0
				5.59412	0.0136054							1076.47	0.85034							1.26254	0.0544218
				5.59659	0.0136054							1106.37	0.85034							1.26444	0.0544218
				5.59659	0							1106.37	0							1.26444	0
				5.59907	0							1136.27	0							1.26635	0
				5.59907	0.0136054							1136.27	0.85034							1.26635	0.0544218
				5.60154	0.0136054							1166.18	0.85034							1.26825	0.0544218
				5.60154	0							1166.18	0							1.26825	0
				5.60402	0							1196.08	0							1.27015	0
				5.60402	0.0136054							1196.08	0.85034							1.27015	0.0544218
				5.6065	0.0136054							1225.98	0.85034							1.27205	0.0544218
				5.6065	0							1225.98	0							1.27205	0
				5.60897	0							1255.88	0							1.27396	0
				5.60897	0.0136054							1255.88	0.85034							1.27396	0.0544218
				5.61145	0.0136054							1285.78	0.85034							1.27586	0.0544218
				5.61145	0							1285.78	0							1.27586	0
				5.61392	0							1315.69	0							1.27776	0
				5.61392	0.0136054							1315.69	0.85034							1.27776	0.0544218
				5.6164	0.0136054							1345.59	0.85034							1.27966	0.0544218
				5.6164	0							1345.59	0							1.27966	0
				5.61887	0							1375.49	0							1.28157	0
				5.61887	0.0136054							1375.49	0.85034							1.28157	0.0544218
				5.62135	0.0136054							1405.39	0.85034							1.28347	0.0544218
				5.62135	0							1405.39	0							1.28347	0
				5.62382	0							1435.29	0							1.28537	0
				5.62382	0.0136054							1435.29	0.85034							1.28537	0.0544218
				5.6263	0.0136054							1465.2	0.85034							1.28727	0.0544218
				5.6263	0							1465.2	0							1.28727	0
				5.62877	0							1495.1	0							1.28918	0
				5.62877	0.0136054							1495.1	0.85034							1.28918	0.0544218
				5.63125	0.0136054							1525	0.85034							1.29108	0.0544218
				5.63125	0							1525	0							1.29108	0
				5.63373	0							1554.9	0							1.29298	0
				5.63373	0.0136054							1554.9	0.85034							1.29298	0.0544218
				5.6362	0.0136054							1584.8	0.85034							1.29488	0.0544218
				5.6362	0							1584.8	0							1.29488	0
				5.63868	0							1614.71	0							1.29679	0
				5.63868	0.0136054							1614.71	0.85034							1.29679	0.0544218
				5.64115	0.0136054							1644.61	0.85034							1.29869	0.0544218
				5.64115	0							1644.61	0							1.29869	0
				5.64363	0							1674.51	0							1.30059	0
				5.64363	0.0136054							1674.51	0.85034							1.30059	0.0544218
				5.6461	0.0136054							1704.41	0.85034							1.30249	0.0544218
				5.6461	0							1704.41	0							1.30249	0
				5.64858	0							1734.31	0							1.3044	0
				5.64858	0.0136054							1734.31	0.85034							1.3044	0.0544218
				5.65105	0.0136054							1764.22	0.85034							1.3063	0.0544218
				5.65105	0							1764.22	0							1.3063	0
				5.65353	0							1794.12	0							1.3082	0
				5.65353	0.0136054							1794.12	0.85034							1.3082	0.0544218
				5.656	0.0136054							1824.02	0.85034							1.3101	0.0544218
				5.656	0							1824.02	0							1.3101	0
				5.65848	0							1853.92	0							1.312	0
				5.65848	0.0136054							1853.92	0.85034							1.312	0.0544218
				5.66096	0.0136054							1883.82	0.85034							1.31391	0.0544218
				5.66096	0							1883.82	0							1.31391	0
				5.66343	0							1913.73	0							1.31581	0
				5.66343	0.0136054							1913.73	0.85034							1.31581	0.0544218
				5.66591	0.0136054							1943.63	0.85034							1.31771	0.0544218
				5.66591	0							1943.63	0							1.31771	0
				5.66838	0							1973.53	0							1.31961	0
				5.66838	0.0136054							1973.53	0.85034							1.31961	0.0544218
				5.67086	0.0136054							2003.43	0.85034							1.32152	0.0544218
				5.67086	0							2003.43	0							1.32152	0
				5.67333	0							2033.33	0							1.32342	0
				5.67333	0.0136054							2033.33	0.85034							1.32342	0.0544218
				5.67581	0.0136054							2063.24	0.85034							1.32532	0.0544218
				5.67581	0							2063.24	0							1.32532	0
				5.67828	0							2093.14	0							1.32722	0
				5.67828	0.0136054							2093.14	0.85034							1.32722	0.0544218
				5.68076	0.0136054							2123.04	0.85034							1.32913	0.0544218
				5.68076	0							2123.04	0							1.32913	0
				5.68324	0							2152.94	0							1.33103	0
				5.68324	0.0136054							2152.94	0.85034							1.33103	0.0544218
				5.68571	0.0136054							2182.84	0.85034							1.33293	0.0544218
				5.68571	0							2182.84	0							1.33293	0
				5.68819	0							2212.75	0							1.33483	0
				5.68819	0.0136054							2212.75	0.85034							1.33483	0.0544218
				5.69066	0.0136054							2242.65	0.85034							1.33674	0.0544218
				5.69066	0							2242.65	0							1.33674	0
				5.69314	0							2272.55	0							1.33864	0
				5.69314	0.0136054							2272.55	0.85034							1.33864	0.0544218
				5.69561	0.0136054							2302.45	0.85034							1.34054	0.0544218
				5.69561	0							2302.45	0							1.34054	0
				5.69809	0							2332.35	0							1.34244	0
				5.69809	0.0136054							2332.35	0.85034							1.34244	0.0544218
				5.70056	0.0136054							2362.25	0.85034							1.34435	0.0544218
				5.70056	0							2362.25	0							1.34435	0
				5.70304	0							2392.16	0							1.34625	0
				5.70304	0.0136054							2392.16	0.85034							1.34625	0.0544218
				5.70551	0.0136054							2422.06	0.85034							1.34815	0.0544218
				5.70551	0							2422.06	0							1.34815	0
				5.70799	0							2451.96	0							1.35005	0
				5.70799	0.0136054							2451.96	0.85034							1.35005	0.0544218
				5.71047	0.0136054							2481.86	0.85034							1.35196	0.0544218
				5.71047	0							2481.86	0							1.35196	0
				5.71294	0							2511.76	0							1.35386	0
				5.71294	0.0136054							2511.76	0.85034							1.35386	0.0544218
				5.71542	0.0136054							2541.67	0.85034							1.35576	0.0544218
				5.71542	0							2541.67	0							1.35576	0
				5.71789	0							2571.57	0							1.35766	0
				5.71789	0.0136054							2571.57	0.85034							1.35766	0.0544218
				5.72037	0.0136054							2601.47	0.85034							1.35957	0.0544218
				5.72037	0							2601.47	0							1.35957	0
				5.72284	0							2631.37	0							1.36147	0
				5.72284	0.0136054							2631.37	0.85034							1.36147	0.0544218
				5.72532	0.0136054							2661.27	0.85034							1.36337	0.0544218
				5.72532	0							2661.27	0							1.36337	0
				5.72779	0							2691.18	0							1.36527	0
				5.72779	0.0136054							2691.18	0.85034							1.36527	0.0544218
				5.73027	0.0136054							2721.08	0.85034							1.36718	0.0544218
				5.73027	0							2721.08	0							1.36718	0
				5.73275	0							2750.98	0							1.36908	0
				5.73275	0.0136054							2750.98	0.85034							1.36908	0.0544218
				5.73522	0.0136054							2780.88	0.85034							1.37098	0.0544218
				5.73522	0							2780.88	0							1.37098	0
				5.7377	0							2810.78	0							1.37288	0
				5.7377	0.0136054							2810.78	0.85034							1.37288	0.0544218
				5.74017	0.0136054							2840.69	0.85034							1.37479	0.0544218
				5.74017	0							2840.69	0							1.37479	0
				5.74265	0							2870.59	0							1.37669	0
				5.74265	0.0136054							2870.59	0.85034							1.37669	0.0544218
				5.74512	0.0136054							2900.49	0.85034							1.37859	0.0544218
				5.74512	0							2900.49	0							1.37859	0
				5.7476	0							2930.39	0							1.38049	0
				5.7476	0.0136054							2930.39	0.85034							1.38049	0.0544218
				5.75007	0.0136054							2960.29	0.85034							1.3824	0.0544218
				5.75007	0							2960.29	0							1.3824	0
				5.75255	0							2990.2	0							1.3843	0
				5.75255	0.0136054							2990.2	0.85034							1.3843	0.0544218
				5.75502	0.0136054							3020.1	0.85034							1.3862	0.0544218
				5.75502	0							3020.1	0							1.3862	0
				5.7575	0							3050	0							1.3881	0
				5.7575	0.0612245							3050	0.0544218							1.3881	0.047619
				5.76003	0.0612245							3079.9	0.0544218							1.39001	0.047619
				5.76003	0							3079.9	0							1.39001	0
				5.76255	0							3109.8	0							1.39191	0
				5.76255	0.0612245							3109.8	0.0544218							1.39191	0.047619
				5.76508	0.0612245							3139.71	0.0544218							1.39381	0.047619
				5.76508	0							3139.71	0							1.39381	0
				5.7676	0							3169.61	0							1.39571	0
				5.7676	0.0612245							3169.61	0.0544218							1.39571	0.047619
				5.77013	0.0612245							3199.51	0.0544218							1.39762	0.047619
				5.77013	0							3199.51	0							1.39762	0
				5.77265	0							3229.41	0							1.39952	0
				5.77265	0.0612245							3229.41	0.0544218							1.39952	0.047619
				5.77517	0.0612245							3259.31	0.0544218							1.40142	0.047619
				5.77517	0							3259.31	0							1.40142	0
				5.7777	0							3289.22	0							1.40332	0
				5.7777	0.0612245							3289.22	0.0544218							1.40332	0.047619
				5.78023	0.0612245							3319.12	0.0544218							1.40523	0.047619
				5.78023	0							3319.12	0							1.40523	0
				5.78275	0							3349.02	0							1.40713	0
				5.78275	0.0612245							3349.02	0.0544218							1.40713	0.047619
				5.78528	0.0612245							3378.92	0.0544218							1.40903	0.047619
				5.78528	0							3378.92	0							1.40903	0
				5.7878	0							3408.82	0							1.41093	0
				5.7878	0.0612245							3408.82	0.0544218							1.41093	0.047619
				5.79033	0.0612245							3438.73	0.0544218							1.41284	0.047619
				5.79033	0							3438.73	0							1.41284	0
				5.79285	0							3468.63	0							1.41474	0
				5.79285	0.0612245							3468.63	0.0544218							1.41474	0.047619
				5.79537	0.0612245							3498.53	0.0544218							1.41664	0.047619
				5.79537	0							3498.53	0							1.41664	0
				5.7979	0							3528.43	0							1.41854	0
				5.7979	0.0612245							3528.43	0.0544218							1.41854	0.047619
				5.80043	0.0612245							3558.33	0.0544218							1.42045	0.047619
				5.80043	0							3558.33	0							1.42045	0
				5.80295	0							3588.24	0							1.42235	0
				5.80295	0.0612245							3588.24	0.0544218							1.42235	0.047619
				5.80548	0.0612245							3618.14	0.0544218							1.42425	0.047619
				5.80548	0							3618.14	0							1.42425	0
				5.808	0							3648.04	0							1.42615	0
				5.808	0.0612245							3648.04	0.0544218							1.42615	0.047619
				5.81053	0.0612245							3677.94	0.0544218							1.42806	0.047619
				5.81053	0							3677.94	0							1.42806	0
				5.81305	0							3707.84	0							1.42996	0
				5.81305	0.0612245							3707.84	0.0544218							1.42996	0.047619
				5.81557	0.0612245							3737.75	0.0544218							1.43186	0.047619
				5.81557	0							3737.75	0							1.43186	0
				5.8181	0							3767.65	0							1.43376	0
				5.8181	0.0612245							3767.65	0.0544218							1.43376	0.047619
				5.82062	0.0612245							3797.55	0.0544218							1.43567	0.047619
				5.82062	0							3797.55	0							1.43567	0
				5.82315	0							3827.45	0							1.43757	0
				5.82315	0.0612245							3827.45	0.0544218							1.43757	0.047619
				5.82568	0.0612245							3857.35	0.0544218							1.43947	0.047619
				5.82568	0							3857.35	0							1.43947	0
				5.8282	0							3887.25	0							1.44137	0
				5.8282	0.0612245							3887.25	0.0544218							1.44137	0.047619
				5.83073	0.0612245							3917.16	0.0544218							1.44328	0.047619
				5.83073	0							3917.16	0							1.44328	0
				5.83325	0							3947.06	0							1.44518	0
				5.83325	0.0612245							3947.06	0.0544218							1.44518	0.047619
				5.83577	0.0612245							3976.96	0.0544218							1.44708	0.047619
				5.83577	0							3976.96	0							1.44708	0
				5.8383	0							4006.86	0							1.44898	0
				5.8383	0.0612245							4006.86	0.0544218							1.44898	0.047619
				5.84082	0.0612245							4036.76	0.0544218							1.45089	0.047619
				5.84082	0							4036.76	0							1.45089	0
				5.84335	0							4066.67	0							1.45279	0
				5.84335	0.0612245							4066.67	0.0544218							1.45279	0.047619
				5.84588	0.0612245							4096.57	0.0544218							1.45469	0.047619
				5.84588	0							4096.57	0							1.45469	0
				5.8484	0							4126.47	0							1.45659	0
				5.8484	0.0612245							4126.47	0.0544218							1.45659	0.047619
				5.85093	0.0612245							4156.37	0.0544218							1.4585	0.047619
				5.85093	0							4156.37	0							1.4585	0
				5.85345	0							4186.27	0							1.4604	0
				5.85345	0.0612245							4186.27	0.0544218							1.4604	0.047619
				5.85597	0.0612245							4216.18	0.0544218							1.4623	0.047619
				5.85597	0							4216.18	0							1.4623	0
				5.8585	0							4246.08	0							1.4642	0
				5.8585	0.0612245							4246.08	0.0544218							1.4642	0.047619
				5.86102	0.0612245							4275.98	0.0544218							1.4661	0.047619
				5.86102	0							4275.98	0							1.4661	0
				5.86355	0							4305.88	0							1.46801	0
				5.86355	0.0612245							4305.88	0.0544218							1.46801	0.047619
				5.86608	0.0612245							4335.78	0.0544218							1.46991	0.047619
				5.86608	0							4335.78	0							1.46991	0
				5.8686	0							4365.69	0							1.47181	0
				5.8686	0.0612245							4365.69	0.0544218							1.47181	0.047619
				5.87113	0.0612245							4395.59	0.0544218							1.47371	0.047619
				5.87113	0							4395.59	0							1.47371	0
				5.87365	0							4425.49	0							1.47562	0
				5.87365	0.0612245							4425.49	0.0544218							1.47562	0.047619
				5.87617	0.0612245							4455.39	0.0544218							1.47752	0.047619
				5.87617	0							4455.39	0							1.47752	0
				5.8787	0							4485.29	0							1.47942	0
				5.8787	0.0612245							4485.29	0.0544218							1.47942	0.047619
				5.88122	0.0612245							4515.2	0.0544218							1.48132	0.047619
				5.88122	0							4515.2	0							1.48132	0
				5.88375	0							4545.1	0							1.48323	0
				5.88375	0.0612245							4545.1	0.0544218							1.48323	0.047619
				5.88628	0.0612245							4575	0.0544218							1.48513	0.047619
				5.88628	0							4575	0							1.48513	0
				5.8888	0							4604.9	0							1.48703	0
				5.8888	0.0612245							4604.9	0.0544218							1.48703	0.047619
				5.89133	0.0612245							4634.8	0.0544218							1.48893	0.047619
				5.89133	0							4634.8	0							1.48893	0
				5.89385	0							4664.71	0							1.49084	0
				5.89385	0.0612245							4664.71	0.0544218							1.49084	0.047619
				5.89637	0.0612245							4694.61	0.0544218							1.49274	0.047619
				5.89637	0							4694.61	0							1.49274	0
				5.8989	0							4724.51	0							1.49464	0
				5.8989	0.0612245							4724.51	0.0544218							1.49464	0.047619
				5.90142	0.0612245							4754.41	0.0544218							1.49654	0.047619
				5.90142	0							4754.41	0							1.49654	0
				5.90395	0							4784.31	0							1.49845	0
				5.90395	0.0612245							4784.31	0.0544218							1.49845	0.047619
				5.90648	0.0612245							4814.22	0.0544218							1.50035	0.047619
				5.90648	0							4814.22	0							1.50035	0
				5.909	0							4844.12	0							1.50225	0
				5.909	0.0612245							4844.12	0.0544218							1.50225	0.047619
				5.91153	0.0612245							4874.02	0.0544218							1.50415	0.047619
				5.91153	0							4874.02	0							1.50415	0
				5.91405	0							4903.92	0							1.50606	0
				5.91405	0.0612245							4903.92	0.0544218							1.50606	0.047619
				5.91657	0.0612245							4933.82	0.0544218							1.50796	0.047619
				5.91657	0							4933.82	0							1.50796	0
				5.9191	0							4963.73	0							1.50986	0
				5.9191	0.0612245							4963.73	0.0544218							1.50986	0.047619
				5.92162	0.0612245							4993.63	0.0544218							1.51176	0.047619
				5.92162	0							4993.63	0							1.51176	0
				5.92415	0							5023.53	0							1.51367	0
				5.92415	0.0612245							5023.53	0.0544218							1.51367	0.047619
				5.92668	0.0612245							5053.43	0.0544218							1.51557	0.047619
				5.92668	0							5053.43	0							1.51557	0
				5.9292	0							5083.33	0							1.51747	0
				5.9292	0.0612245							5083.33	0.0544218							1.51747	0.047619
				5.93173	0.0612245							5113.24	0.0544218							1.51937	0.047619
				5.93173	0							5113.24	0							1.51937	0
				5.93425	0							5143.14	0							1.52128	0
				5.93425	0.0612245							5143.14	0.0544218							1.52128	0.047619
				5.93677	0.0612245							5173.04	0.0544218							1.52318	0.047619
				5.93677	0							5173.04	0							1.52318	0
				5.9393	0							5202.94	0							1.52508	0
				5.9393	0.0612245							5202.94	0.0544218							1.52508	0.047619
				5.94182	0.0612245							5232.84	0.0544218							1.52698	0.047619
				5.94182	0							5232.84	0							1.52698	0
				5.94435	0							5262.75	0							1.52889	0
				5.94435	0.0612245							5262.75	0.0544218							1.52889	0.047619
				5.94688	0.0612245							5292.65	0.0544218							1.53079	0.047619
				5.94688	0							5292.65	0							1.53079	0
				5.9494	0							5322.55	0							1.53269	0
				5.9494	0.0612245							5322.55	0.0544218							1.53269	0.047619
				5.95193	0.0612245							5352.45	0.0544218							1.53459	0.047619
				5.95193	0							5352.45	0							1.53459	0
				5.95445	0							5382.35	0							1.5365	0
				5.95445	0.0612245							5382.35	0.0544218							1.5365	0.047619
				5.95697	0.0612245							5412.25	0.0544218							1.5384	0.047619
				5.95697	0							5412.25	0							1.5384	0
				5.9595	0							5442.16	0							1.5403	0
				5.9595	0.0612245							5442.16	0.0544218							1.5403	0.047619
				5.96202	0.0612245							5472.06	0.0544218							1.5422	0.047619
				5.96202	0							5472.06	0							1.5422	0
				5.96455	0							5501.96	0							1.54411	0
				5.96455	0.0612245							5501.96	0.0544218							1.54411	0.047619
				5.96707	0.0612245							5531.86	0.0544218							1.54601	0.047619
				5.96707	0							5531.86	0							1.54601	0
				5.9696	0							5561.76	0							1.54791	0
				5.9696	0.0612245							5561.76	0.0544218							1.54791	0.047619
				5.97213	0.0612245							5591.67	0.0544218							1.54981	0.047619
				5.97213	0							5591.67	0							1.54981	0
				5.97465	0							5621.57	0							1.55172	0
				5.97465	0.0612245							5621.57	0.0544218							1.55172	0.047619
				5.97717	0.0612245							5651.47	0.0544218							1.55362	0.047619
				5.97717	0							5651.47	0							1.55362	0
				5.9797	0							5681.37	0							1.55552	0
				5.9797	0.0612245							5681.37	0.0544218							1.55552	0.047619
				5.98222	0.0612245							5711.27	0.0544218							1.55742	0.047619
				5.98222	0							5711.27	0							1.55742	0
				5.98475	0							5741.18	0							1.55933	0
				5.98475	0.0612245							5741.18	0.0544218							1.55933	0.047619
				5.98727	0.0612245							5771.08	0.0544218							1.56123	0.047619
				5.98727	0							5771.08	0							1.56123	0
				5.9898	0							5800.98	0							1.56313	0
				5.9898	0.0612245							5800.98	0.0544218							1.56313	0.047619
				5.99233	0.0612245							5830.88	0.0544218							1.56503	0.047619
				5.99233	0							5830.88	0							1.56503	0
				5.99485	0							5860.78	0							1.56694	0
				5.99485	0.0612245							5860.78	0.0544218							1.56694	0.047619
				5.99737	0.0612245							5890.69	0.0544218							1.56884	0.047619
				5.99737	0							5890.69	0							1.56884	0
				5.9999	0							5920.59	0							1.57074	0
				5.9999	0.0612245							5920.59	0.0544218							1.57074	0.047619
				6.00242	0.0612245							5950.49	0.0544218							1.57264	0.047619
				6.00242	0							5950.49	0							1.57264	0
				6.00495	0							5980.39	0							1.57455	0
				6.00495	0.0612245							5980.39	0.0544218							1.57455	0.047619
				6.00747	0.0612245							6010.29	0.0544218							1.57645	0.047619
				6.00747	0							6010.29	0							1.57645	0
				6.01	0							6040.2	0							1.57835	0
				6.01	0.0680272							6040.2	0.0544218							1.57835	0.047619
				6.01253	0.0680272							6070.1	0.0544218							1.58025	0.047619
				6.01253	0							6070.1	0							1.58025	0
				6.01505	0							6100	0							1.58216	0
				6.01505	0.0680272							6100	0.047619							1.58216	0.102041
				6.01757	0.0680272							6129.9	0.047619							1.58406	0.102041
				6.01757	0							6129.9	0							1.58406	0
				6.0201	0							6159.8	0							1.58596	0
				6.0201	0.0680272							6159.8	0.047619							1.58596	0.102041
				6.02262	0.0680272							6189.71	0.047619							1.58786	0.102041
				6.02262	0							6189.71	0							1.58786	0
				6.02515	0							6219.61	0							1.58977	0
				6.02515	0.0680272							6219.61	0.047619							1.58977	0.102041
				6.02767	0.0680272							6249.51	0.047619							1.59167	0.102041
				6.02767	0							6249.51	0							1.59167	0
				6.0302	0							6279.41	0							1.59357	0
				6.0302	0.0680272							6279.41	0.047619							1.59357	0.102041
				6.03273	0.0680272							6309.31	0.047619							1.59547	0.102041
				6.03273	0							6309.31	0							1.59547	0
				6.03525	0							6339.22	0							1.59738	0
				6.03525	0.0680272							6339.22	0.047619							1.59738	0.102041
				6.03777	0.0680272							6369.12	0.047619							1.59928	0.102041
				6.03777	0							6369.12	0							1.59928	0
				6.0403	0							6399.02	0							1.60118	0
				6.0403	0.0680272							6399.02	0.047619							1.60118	0.102041
				6.04282	0.0680272							6428.92	0.047619							1.60308	0.102041
				6.04282	0							6428.92	0							1.60308	0
				6.04535	0							6458.82	0							1.60499	0
				6.04535	0.0680272							6458.82	0.047619							1.60499	0.102041
				6.04787	0.0680272							6488.73	0.047619							1.60689	0.102041
				6.04787	0							6488.73	0							1.60689	0
				6.0504	0							6518.63	0							1.60879	0
				6.0504	0.0680272							6518.63	0.047619							1.60879	0.102041
				6.05293	0.0680272							6548.53	0.047619							1.61069	0.102041
				6.05293	0							6548.53	0							1.61069	0
				6.05545	0							6578.43	0							1.6126	0
				6.05545	0.0680272							6578.43	0.047619							1.6126	0.102041
				6.05797	0.0680272							6608.33	0.047619							1.6145	0.102041
				6.05797	0							6608.33	0							1.6145	0
				6.0605	0							6638.24	0							1.6164	0
				6.0605	0.0680272							6638.24	0.047619							1.6164	0.102041
				6.06302	0.0680272							6668.14	0.047619							1.6183	0.102041
				6.06302	0							6668.14	0							1.6183	0
				6.06555	0							6698.04	0							1.6202	0
				6.06555	0.0680272							6698.04	0.047619							1.6202	0.102041
				6.06807	0.0680272							6727.94	0.047619							1.62211	0.102041
				6.06807	0							6727.94	0							1.62211	0
				6.0706	0							6757.84	0							1.62401	0
				6.0706	0.0680272							6757.84	0.047619							1.62401	0.102041
				6.07313	0.0680272							6787.75	0.047619							1.62591	0.102041
				6.07313	0							6787.75	0							1.62591	0
				6.07565	0							6817.65	0							1.62781	0
				6.07565	0.0680272							6817.65	0.047619							1.62781	0.102041
				6.07817	0.0680272							6847.55	0.047619							1.62972	0.102041
				6.07817	0							6847.55	0							1.62972	0
				6.0807	0							6877.45	0							1.63162	0
				6.0807	0.0680272							6877.45	0.047619							1.63162	0.102041
				6.08322	0.0680272							6907.35	0.047619							1.63352	0.102041
				6.08322	0							6907.35	0							1.63352	0
				6.08575	0							6937.25	0							1.63542	0
				6.08575	0.0680272							6937.25	0.047619							1.63542	0.102041
				6.08827	0.0680272							6967.16	0.047619							1.63733	0.102041
				6.08827	0							6967.16	0							1.63733	0
				6.0908	0							6997.06	0							1.63923	0
				6.0908	0.0680272							6997.06	0.047619							1.63923	0.102041
				6.09332	0.0680272							7026.96	0.047619							1.64113	0.102041
				6.09332	0							7026.96	0							1.64113	0
				6.09585	0							7056.86	0							1.64303	0
				6.09585	0.0680272							7056.86	0.047619							1.64303	0.102041
				6.09837	0.0680272							7086.76	0.047619							1.64494	0.102041
				6.09837	0							7086.76	0							1.64494	0
				6.1009	0							7116.67	0							1.64684	0
				6.1009	0.0680272							7116.67	0.047619							1.64684	0.102041
				6.10342	0.0680272							7146.57	0.047619							1.64874	0.102041
				6.10342	0							7146.57	0							1.64874	0
				6.10595	0							7176.47	0							1.65064	0
				6.10595	0.0680272							7176.47	0.047619							1.65064	0.102041
				6.10847	0.0680272							7206.37	0.047619							1.65255	0.102041
				6.10847	0							7206.37	0							1.65255	0
				6.111	0							7236.27	0							1.65445	0
				6.111	0.0680272							7236.27	0.047619							1.65445	0.102041
				6.11352	0.0680272							7266.18	0.047619							1.65635	0.102041
				6.11352	0							7266.18	0							1.65635	0
				6.11605	0							7296.08	0							1.65825	0
				6.11605	0.0680272							7296.08	0.047619							1.65825	0.102041
				6.11857	0.0680272							7325.98	0.047619							1.66016	0.102041
				6.11857	0							7325.98	0							1.66016	0
				6.1211	0							7355.88	0							1.66206	0
				6.1211	0.0680272							7355.88	0.047619							1.66206	0.102041
				6.12362	0.0680272							7385.78	0.047619							1.66396	0.102041
				6.12362	0							7385.78	0							1.66396	0
				6.12615	0							7415.69	0							1.66586	0
				6.12615	0.0680272							7415.69	0.047619							1.66586	0.102041
				6.12867	0.0680272							7445.59	0.047619							1.66777	0.102041
				6.12867	0							7445.59	0							1.66777	0
				6.1312	0							7475.49	0							1.66967	0
				6.1312	0.0680272							7475.49	0.047619							1.66967	0.102041
				6.13372	0.0680272							7505.39	0.047619							1.67157	0.102041
				6.13372	0							7505.39	0							1.67157	0
				6.13625	0							7535.29	0							1.67347	0
				6.13625	0.0680272							7535.29	0.047619							1.67347	0.102041
				6.13877	0.0680272							7565.2	0.047619							1.67538	0.102041
				6.13877	0							7565.2	0							1.67538	0
				6.1413	0							7595.1	0							1.67728	0
				6.1413	0.0680272							7595.1	0.047619							1.67728	0.102041
				6.14382	0.0680272							7625	0.047619							1.67918	0.102041
				6.14382	0							7625	0							1.67918	0
				6.14635	0							7654.9	0							1.68108	0
				6.14635	0.0680272							7654.9	0.047619							1.68108	0.102041
				6.14887	0.0680272							7684.8	0.047619							1.68299	0.102041
				6.14887	0							7684.8	0							1.68299	0
				6.1514	0							7714.71	0							1.68489	0
				6.1514	0.0680272							7714.71	0.047619							1.68489	0.102041
				6.15392	0.0680272							7744.61	0.047619							1.68679	0.102041
				6.15392	0							7744.61	0							1.68679	0
				6.15645	0							7774.51	0							1.68869	0
				6.15645	0.0680272							7774.51	0.047619							1.68869	0.102041
				6.15897	0.0680272							7804.41	0.047619							1.6906	0.102041
				6.15897	0							7804.41	0							1.6906	0
				6.1615	0							7834.31	0							1.6925	0
				6.1615	0.0680272							7834.31	0.047619							1.6925	0.102041
				6.16402	0.0680272							7864.22	0.047619							1.6944	0.102041
				6.16402	0							7864.22	0							1.6944	0
				6.16655	0							7894.12	0							1.6963	0
				6.16655	0.0680272							7894.12	0.047619							1.6963	0.102041
				6.16907	0.0680272							7924.02	0.047619							1.69821	0.102041
				6.16907	0							7924.02	0							1.69821	0
				6.1716	0							7953.92	0							1.70011	0
				6.1716	0.0680272							7953.92	0.047619							1.70011	0.102041
				6.17412	0.0680272							7983.82	0.047619							1.70201	0.102041
				6.17412	0							7983.82	0							1.70201	0
				6.17665	0							8013.73	0							1.70391	0
				6.17665	0.0680272							8013.73	0.047619							1.70391	0.102041
				6.17917	0.0680272							8043.63	0.047619							1.70582	0.102041
				6.17917	0							8043.63	0							1.70582	0
				6.1817	0							8073.53	0							1.70772	0
				6.1817	0.0680272							8073.53	0.047619							1.70772	0.102041
				6.18422	0.0680272							8103.43	0.047619							1.70962	0.102041
				6.18422	0							8103.43	0							1.70962	0
				6.18675	0							8133.33	0							1.71152	0
				6.18675	0.0680272							8133.33	0.047619							1.71152	0.102041
				6.18927	0.0680272							8163.24	0.047619							1.71343	0.102041
				6.18927	0							8163.24	0							1.71343	0
				6.1918	0							8193.14	0							1.71533	0
				6.1918	0.0680272							8193.14	0.047619							1.71533	0.102041
				6.19432	0.0680272							8223.04	0.047619							1.71723	0.102041
				6.19432	0							8223.04	0							1.71723	0
				6.19685	0							8252.94	0							1.71913	0
				6.19685	0.0680272							8252.94	0.047619							1.71913	0.102041
				6.19937	0.0680272							8282.84	0.047619							1.72104	0.102041
				6.19937	0							8282.84	0							1.72104	0
				6.2019	0							8312.75	0							1.72294	0
				6.2019	0.0680272							8312.75	0.047619							1.72294	0.102041
				6.20442	0.0680272							8342.65	0.047619							1.72484	0.102041
				6.20442	0							8342.65	0							1.72484	0
				6.20695	0							8372.55	0							1.72674	0
				6.20695	0.0680272							8372.55	0.047619							1.72674	0.102041
				6.20947	0.0680272							8402.45	0.047619							1.72865	0.102041
				6.20947	0							8402.45	0							1.72865	0
				6.212	0							8432.35	0							1.73055	0
				6.212	0.0680272							8432.35	0.047619							1.73055	0.102041
				6.21452	0.0680272							8462.25	0.047619							1.73245	0.102041
				6.21452	0							8462.25	0							1.73245	0
				6.21705	0							8492.16	0							1.73435	0
				6.21705	0.0680272							8492.16	0.047619							1.73435	0.102041
				6.21957	0.0680272							8522.06	0.047619							1.73626	0.102041
				6.21957	0							8522.06	0							1.73626	0
				6.2221	0							8551.96	0							1.73816	0
				6.2221	0.0680272							8551.96	0.047619							1.73816	0.102041
				6.22462	0.0680272							8581.86	0.047619							1.74006	0.102041
				6.22462	0							8581.86	0							1.74006	0
				6.22715	0							8611.76	0							1.74196	0
				6.22715	0.0680272							8611.76	0.047619							1.74196	0.102041
				6.22967	0.0680272							8641.67	0.047619							1.74387	0.102041
				6.22967	0							8641.67	0							1.74387	0
				6.2322	0							8671.57	0							1.74577	0
				6.2322	0.0680272							8671.57	0.047619							1.74577	0.102041
				6.23472	0.0680272							8701.47	0.047619							1.74767	0.102041
				6.23472	0							8701.47	0							1.74767	0
				6.23725	0							8731.37	0							1.74957	0
				6.23725	0.0680272							8731.37	0.047619							1.74957	0.102041
				6.23977	0.0680272							8761.27	0.047619							1.75148	0.102041
				6.23977	0							8761.27	0							1.75148	0
				6.2423	0							8791.18	0							1.75338	0
				6.2423	0.0680272							8791.18	0.047619							1.75338	0.102041
				6.24482	0.0680272							8821.08	0.047619							1.75528	0.102041
				6.24482	0							8821.08	0							1.75528	0
				6.24735	0							8850.98	0							1.75718	0
				6.24735	0.0680272							8850.98	0.047619							1.75718	0.102041
				6.24987	0.0680272							8880.88	0.047619							1.75909	0.102041
				6.24987	0							8880.88	0							1.75909	0
				6.2524	0							8910.78	0							1.76099	0
				6.2524	0.0680272							8910.78	0.047619							1.76099	0.102041
				6.25492	0.0680272							8940.69	0.047619							1.76289	0.102041
				6.25492	0							8940.69	0							1.76289	0
				6.25745	0							8970.59	0							1.76479	0
				6.25745	0.0680272							8970.59	0.047619							1.76479	0.102041
				6.25997	0.0680272							9000.49	0.047619							1.7667	0.102041
				6.25997	0							9000.49	0							1.7667	0
				6.2625	0							9030.39	0							1.7686	0
				6.2625	0.156463							9030.39	0.047619							1.7686	0.102041
				6.26498	0.156463							9060.29	0.047619							1.7705	0.102041
				6.26498	0							9060.29	0							1.7705	0
				6.26745	0							9090.2	0							1.7724	0
				6.26745	0.156463							9090.2	0.047619							1.7724	0.102041
				6.26993	0.156463							9120.1	0.047619							1.7743	0.102041
				6.26993	0							9120.1	0							1.7743	0
				6.2724	0							12200	0							1.77621	0
				6.2724	0.156463							12200	0.0136054							1.77621	0.0748299
				6.27488	0.156463							12229.9	0.0136054							1.77811	0.0748299
				6.27488	0							12229.9	0							1.77811	0
				6.27735	0							12259.8	0							1.78001	0
				6.27735	0.156463							12259.8	0.0136054							1.78001	0.0748299
				6.27983	0.156463							12289.7	0.0136054							1.78191	0.0748299
				6.27983	0							12289.7	0							1.78191	0
				6.2823	0							12319.6	0							1.78382	0
				6.2823	0.156463							12319.6	0.0136054							1.78382	0.0748299
				6.28478	0.156463							12349.5	0.0136054							1.78572	0.0748299
				6.28478	0							12349.5	0							1.78572	0
				6.28725	0							12379.4	0							1.78762	0
				6.28725	0.156463							12379.4	0.0136054							1.78762	0.0748299
				6.28973	0.156463							12409.3	0.0136054							1.78952	0.0748299
				6.28973	0							12409.3	0							1.78952	0
				6.29221	0							12439.2	0							1.79143	0
				6.29221	0.156463							12439.2	0.0136054							1.79143	0.0748299
				6.29468	0.156463							12469.1	0.0136054							1.79333	0.0748299
				6.29468	0							12469.1	0							1.79333	0
				6.29716	0							12499	0							1.79523	0
				6.29716	0.156463							12499	0.0136054							1.79523	0.0748299
				6.29963	0.156463							12528.9	0.0136054							1.79713	0.0748299
				6.29963	0							12528.9	0							1.79713	0
				6.30211	0							12558.8	0							1.79904	0
				6.30211	0.156463							12558.8	0.0136054							1.79904	0.0748299
				6.30458	0.156463							12588.7	0.0136054							1.80094	0.0748299
				6.30458	0							12588.7	0							1.80094	0
				6.30706	0							12618.6	0							1.80284	0
				6.30706	0.156463							12618.6	0.0136054							1.80284	0.0748299
				6.30953	0.156463							12648.5	0.0136054							1.80474	0.0748299
				6.30953	0							12648.5	0							1.80474	0
				6.31201	0							12678.4	0							1.80665	0
				6.31201	0.156463							12678.4	0.0136054							1.80665	0.0748299
				6.31449	0.156463							12708.3	0.0136054							1.80855	0.0748299
				6.31449	0							12708.3	0							1.80855	0
				6.31696	0							12738.2	0							1.81045	0
				6.31696	0.156463							12738.2	0.0136054							1.81045	0.0748299
				6.31944	0.156463							12768.1	0.0136054							1.81235	0.0748299
				6.31944	0							12768.1	0							1.81235	0
				6.32191	0							12798	0							1.81426	0
				6.32191	0.156463							12798	0.0136054							1.81426	0.0748299
				6.32439	0.156463							12827.9	0.0136054							1.81616	0.0748299
				6.32439	0							12827.9	0							1.81616	0
				6.32686	0							12857.8	0							1.81806	0
				6.32686	0.156463							12857.8	0.0136054							1.81806	0.0748299
				6.32934	0.156463							12887.7	0.0136054							1.81996	0.0748299
				6.32934	0							12887.7	0							1.81996	0
				6.33181	0							12917.6	0							1.82187	0
				6.33181	0.156463							12917.6	0.0136054							1.82187	0.0748299
				6.33429	0.156463							12947.5	0.0136054							1.82377	0.0748299
				6.33429	0							12947.5	0							1.82377	0
				6.33676	0							12977.5	0							1.82567	0
				6.33676	0.156463							12977.5	0.0136054							1.82567	0.0748299
				6.33924	0.156463							13007.4	0.0136054							1.82757	0.0748299
				6.33924	0							13007.4	0							1.82757	0
				6.34172	0							13037.3	0							1.82948	0
				6.34172	0.156463							13037.3	0.0136054							1.82948	0.0748299
				6.34419	0.156463							13067.2	0.0136054							1.83138	0.0748299
				6.34419	0							13067.2	0							1.83138	0
				6.34667	0							13097.1	0							1.83328	0
				6.34667	0.156463							13097.1	0.0136054							1.83328	0.0748299
				6.34914	0.156463							13127	0.0136054							1.83518	0.0748299
				6.34914	0							13127	0							1.83518	0
				6.35162	0							13156.9	0							1.83709	0
				6.35162	0.156463							13156.9	0.0136054							1.83709	0.0748299
				6.35409	0.156463							13186.8	0.0136054							1.83899	0.0748299
				6.35409	0							13186.8	0							1.83899	0
				6.35657	0							13216.7	0							1.84089	0
				6.35657	0.156463							13216.7	0.0136054							1.84089	0.0748299
				6.35904	0.156463							13246.6	0.0136054							1.84279	0.0748299
				6.35904	0							13246.6	0							1.84279	0
				6.36152	0							13276.5	0							1.8447	0
				6.36152	0.156463							13276.5	0.0136054							1.8447	0.0748299
				6.364	0.156463							13306.4	0.0136054							1.8466	0.0748299
				6.364	0							13306.4	0							1.8466	0
				6.36647	0							13336.3	0							1.8485	0
				6.36647	0.156463							13336.3	0.0136054							1.8485	0.0748299
				6.36895	0.156463							13366.2	0.0136054							1.8504	0.0748299
				6.36895	0							13366.2	0							1.8504	0
				6.37142	0							13396.1	0							1.85231	0
				6.37142	0.156463							13396.1	0.0136054							1.85231	0.0748299
				6.3739	0.156463							13426	0.0136054							1.85421	0.0748299
				6.3739	0							13426	0							1.85421	0
				6.37637	0							13455.9	0							1.85611	0
				6.37637	0.156463							13455.9	0.0136054							1.85611	0.0748299
				6.37885	0.156463							13485.8	0.0136054							1.85801	0.0748299
				6.37885	0							13485.8	0							1.85801	0
				6.38132	0							13515.7	0							1.85992	0
				6.38132	0.156463							13515.7	0.0136054							1.85992	0.0748299
				6.3838	0.156463							13545.6	0.0136054							1.86182	0.0748299
				6.3838	0							13545.6	0							1.86182	0
				6.38627	0							13575.5	0							1.86372	0
				6.38627	0.156463							13575.5	0.0136054							1.86372	0.0748299
				6.38875	0.156463							13605.4	0.0136054							1.86562	0.0748299
				6.38875	0							13605.4	0							1.86562	0
				6.39123	0							13635.3	0							1.86753	0
				6.39123	0.156463							13635.3	0.0136054							1.86753	0.0748299
				6.3937	0.156463							13665.2	0.0136054							1.86943	0.0748299
				6.3937	0							13665.2	0							1.86943	0
				6.39618	0							13695.1	0							1.87133	0
				6.39618	0.156463							13695.1	0.0136054							1.87133	0.0748299
				6.39865	0.156463							13725	0.0136054							1.87323	0.0748299
				6.39865	0							13725	0							1.87323	0
				6.40113	0							13754.9	0							1.87514	0
				6.40113	0.156463							13754.9	0.0136054							1.87514	0.0748299
				6.4036	0.156463							13784.8	0.0136054							1.87704	0.0748299
				6.4036	0							13784.8	0							1.87704	0
				6.40608	0							13814.7	0							1.87894	0
				6.40608	0.156463							13814.7	0.0136054							1.87894	0.0748299
				6.40855	0.156463							13844.6	0.0136054							1.88084	0.0748299
				6.40855	0							13844.6	0							1.88084	0
				6.41103	0							13874.5	0							1.88275	0
				6.41103	0.156463							13874.5	0.0136054							1.88275	0.0748299
				6.4135	0.156463							13904.4	0.0136054							1.88465	0.0748299
				6.4135	0							13904.4	0							1.88465	0
				6.41598	0							13934.3	0							1.88655	0
				6.41598	0.156463							13934.3	0.0136054							1.88655	0.0748299
				6.41846	0.156463							13964.2	0.0136054							1.88845	0.0748299
				6.41846	0							13964.2	0							1.88845	0
				6.42093	0							13994.1	0							1.89036	0
				6.42093	0.156463							13994.1	0.0136054							1.89036	0.0748299
				6.42341	0.156463							14024	0.0136054							1.89226	0.0748299
				6.42341	0							14024	0							1.89226	0
				6.42588	0							14053.9	0							1.89416	0
				6.42588	0.156463							14053.9	0.0136054							1.89416	0.0748299
				6.42836	0.156463							14083.8	0.0136054							1.89606	0.0748299
				6.42836	0							14083.8	0							1.89606	0
				6.43083	0							14113.7	0							1.89797	0
				6.43083	0.156463							14113.7	0.0136054							1.89797	0.0748299
				6.43331	0.156463							14143.6	0.0136054							1.89987	0.0748299
				6.43331	0							14143.6	0							1.89987	0
				6.43578	0							14173.5	0							1.90177	0
				6.43578	0.156463							14173.5	0.0136054							1.90177	0.0748299
				6.43826	0.156463							14203.4	0.0136054							1.90367	0.0748299
				6.43826	0							14203.4	0							1.90367	0
				6.44074	0							14233.3	0							1.90558	0
				6.44074	0.156463							14233.3	0.0136054							1.90558	0.0748299
				6.44321	0.156463							14263.2	0.0136054							1.90748	0.0748299
				6.44321	0							14263.2	0							1.90748	0
				6.44569	0							14293.1	0							1.90938	0
				6.44569	0.156463							14293.1	0.0136054							1.90938	0.0748299
				6.44816	0.156463							14323	0.0136054							1.91128	0.0748299
				6.44816	0							14323	0							1.91128	0
				6.45064	0							14352.9	0							1.91319	0
				6.45064	0.156463							14352.9	0.0136054							1.91319	0.0748299
				6.45311	0.156463							14382.8	0.0136054							1.91509	0.0748299
				6.45311	0							14382.8	0							1.91509	0
				6.45559	0							14412.7	0							1.91699	0
				6.45559	0.156463							14412.7	0.0136054							1.91699	0.0748299
				6.45806	0.156463							14442.6	0.0136054							1.91889	0.0748299
				6.45806	0							14442.6	0							1.91889	0
				6.46054	0							14472.5	0							1.9208	0
				6.46054	0.156463							14472.5	0.0136054							1.9208	0.0748299
				6.46301	0.156463							14502.5	0.0136054							1.9227	0.0748299
				6.46301	0							14502.5	0							1.9227	0
				6.46549	0							14532.4	0							1.9246	0
				6.46549	0.156463							14532.4	0.0136054							1.9246	0.0748299
				6.46797	0.156463							14562.3	0.0136054							1.9265	0.0748299
				6.46797	0							14562.3	0							1.9265	0
				6.47044	0							14592.2	0							1.9284	0
				6.47044	0.156463							14592.2	0.0136054							1.9284	0.0748299
				6.47292	0.156463							14622.1	0.0136054							1.93031	0.0748299
				6.47292	0							14622.1	0							1.93031	0
				6.47539	0							14652	0							1.93221	0
				6.47539	0.156463							14652	0.0136054							1.93221	0.0748299
				6.47787	0.156463							14681.9	0.0136054							1.93411	0.0748299
				6.47787	0							14681.9	0							1.93411	0
				6.48034	0							14711.8	0							1.93601	0
				6.48034	0.156463							14711.8	0.0136054							1.93601	0.0748299
				6.48282	0.156463							14741.7	0.0136054							1.93792	0.0748299
				6.48282	0							14741.7	0							1.93792	0
				6.48529	0							14771.6	0							1.93982	0
				6.48529	0.156463							14771.6	0.0136054							1.93982	0.0748299
				6.48777	0.156463							14801.5	0.0136054							1.94172	0.0748299
				6.48777	0							14801.5	0							1.94172	0
				6.49025	0							14831.4	0							1.94362	0
				6.49025	0.156463							14831.4	0.0136054							1.94362	0.0748299
				6.49272	0.156463							14861.3	0.0136054							1.94553	0.0748299
				6.49272	0							14861.3	0							1.94553	0
				6.4952	0							14891.2	0							1.94743	0
				6.4952	0.156463							14891.2	0.0136054							1.94743	0.0748299
				6.49767	0.156463							14921.1	0.0136054							1.94933	0.0748299
				6.49767	0							14921.1	0							1.94933	0
				6.50015	0							14951	0							1.95123	0
				6.50015	0.156463							14951	0.0136054							1.95123	0.0748299
				6.50262	0.156463							14980.9	0.0136054							1.95314	0.0748299
				6.50262	0							14980.9	0							1.95314	0
				6.5051	0							15010.8	0							1.95504	0
				6.5051	0.156463							15010.8	0.0136054							1.95504	0.0748299
				6.50757	0.156463							15040.7	0.0136054							1.95694	0.0748299
				6.50757	0							15040.7	0							1.95694	0
				6.51005	0							15070.6	0							1.95884	0
				6.51005	0.156463							15070.6	0.0136054							1.95884	0.0748299
				6.51252	0.156463							15100.5	0.0136054							1.96075	0.0748299
				6.51252	0							15100.5	0							1.96075	0
				6.515	0							15130.4	0							1.96265	0
				6.515	0.115646							15130.4	0.0136054							1.96265	0.0748299
				6.51748	0.115646							15160.3	0.0136054							1.96455	0.0748299
				6.51748	0							15160.3	0							1.96455	0
				6.51995	0							15190.2	0							1.96645	0
				6.51995	0.115646							15190.2	0.0136054							1.96645	0.0748299
				6.52243	0.115646							15220.1	0.0136054							1.96836	0.0748299
				6.52243	0							15220.1	0							1.96836	0
				6.5249	0							15250	0							1.97026	0
				6.5249	0.115646							15250	0.00680272							1.97026	0.122449
				6.52738	0.115646							15279.9	0.00680272							1.97216	0.122449
				6.52738	0							15279.9	0							1.97216	0
				6.52985	0							15309.8	0							1.97406	0
				6.52985	0.115646							15309.8	0.00680272							1.97406	0.122449
				6.53233	0.115646							15339.7	0.00680272							1.97597	0.122449
				6.53233	0							15339.7	0							1.97597	0
				6.5348	0							15369.6	0							1.97787	0
				6.5348	0.115646							15369.6	0.00680272							1.97787	0.122449
				6.53728	0.115646							15399.5	0.00680272							1.97977	0.122449
				6.53728	0							15399.5	0							1.97977	0
				6.53975	0							15429.4	0							1.98167	0
				6.53975	0.115646							15429.4	0.00680272							1.98167	0.122449
				6.54223	0.115646							15459.3	0.00680272							1.98358	0.122449
				6.54223	0							15459.3	0							1.98358	0
				6.54471	0							15489.2	0							1.98548	0
				6.54471	0.115646							15489.2	0.00680272							1.98548	0.122449
				6.54718	0.115646							15519.1	0.00680272							1.98738	0.122449
				6.54718	0							15519.1	0							1.98738	0
				6.54966	0							15549	0							1.98928	0
				6.54966	0.115646							15549	0.00680272							1.98928	0.122449
				6.55213	0.115646							15578.9	0.00680272							1.99119	0.122449
				6.55213	0							15578.9	0							1.99119	0
				6.55461	0							15608.8	0							1.99309	0
				6.55461	0.115646							15608.8	0.00680272							1.99309	0.122449
				6.55708	0.115646							15638.7	0.00680272							1.99499	0.122449
				6.55708	0							15638.7	0							1.99499	0
				6.55956	0							15668.6	0							1.99689	0
				6.55956	0.115646							15668.6	0.00680272							1.99689	0.122449
				6.56203	0.115646							15698.5	0.00680272							1.9988	0.122449
				6.56203	0							15698.5	0							1.9988	0
				6.56451	0							15728.4	0							2.0007	0
				6.56451	0.115646							15728.4	0.00680272							2.0007	0.122449
				6.56699	0.115646							15758.3	0.00680272							2.0026	0.122449
				6.56699	0							15758.3	0							2.0026	0
				6.56946	0							15788.2	0							2.0045	0
				6.56946	0.115646							15788.2	0.00680272							2.0045	0.122449
				6.57194	0.115646							15818.1	0.00680272							2.00641	0.122449
				6.57194	0							15818.1	0							2.00641	0
				6.57441	0							15848	0							2.00831	0
				6.57441	0.115646							15848	0.00680272							2.00831	0.122449
				6.57689	0.115646							15877.9	0.00680272							2.01021	0.122449
				6.57689	0							15877.9	0							2.01021	0
				6.57936	0							15907.8	0							2.01211	0
				6.57936	0.115646							15907.8	0.00680272							2.01211	0.122449
				6.58184	0.115646							15937.7	0.00680272							2.01402	0.122449
				6.58184	0							15937.7	0							2.01402	0
				6.58431	0							15967.6	0							2.01592	0
				6.58431	0.115646							15967.6	0.00680272							2.01592	0.122449
				6.58679	0.115646							15997.5	0.00680272							2.01782	0.122449
				6.58679	0							15997.5	0							2.01782	0
				6.58926	0							16027.5	0							2.01972	0
				6.58926	0.115646							16027.5	0.00680272							2.01972	0.122449
				6.59174	0.115646							16057.4	0.00680272							2.02163	0.122449
				6.59174	0							16057.4	0							2.02163	0
				6.59422	0							16087.3	0							2.02353	0
				6.59422	0.115646							16087.3	0.00680272							2.02353	0.122449
				6.59669	0.115646							16117.2	0.00680272							2.02543	0.122449
				6.59669	0							16117.2	0							2.02543	0
				6.59917	0							16147.1	0							2.02733	0
				6.59917	0.115646							16147.1	0.00680272							2.02733	0.122449
				6.60164	0.115646							16177	0.00680272							2.02924	0.122449
				6.60164	0							16177	0							2.02924	0
				6.60412	0							16206.9	0							2.03114	0
				6.60412	0.115646							16206.9	0.00680272							2.03114	0.122449
				6.60659	0.115646							16236.8	0.00680272							2.03304	0.122449
				6.60659	0							16236.8	0							2.03304	0
				6.60907	0							16266.7	0							2.03494	0
				6.60907	0.115646							16266.7	0.00680272							2.03494	0.122449
				6.61154	0.115646							16296.6	0.00680272							2.03685	0.122449
				6.61154	0							16296.6	0							2.03685	0
				6.61402	0							16326.5	0							2.03875	0
				6.61402	0.115646							16326.5	0.00680272							2.03875	0.122449
				6.6165	0.115646							16356.4	0.00680272							2.04065	0.122449
				6.6165	0							16356.4	0							2.04065	0
				6.61897	0							16386.3	0							2.04255	0
				6.61897	0.115646							16386.3	0.00680272							2.04255	0.122449
				6.62145	0.115646							16416.2	0.00680272							2.04446	0.122449
				6.62145	0							16416.2	0							2.04446	0
				6.62392	0							16446.1	0							2.04636	0
				6.62392	0.115646							16446.1	0.00680272							2.04636	0.122449
				6.6264	0.115646							16476	0.00680272							2.04826	0.122449
				6.6264	0							16476	0							2.04826	0
				6.62887	0							16505.9	0							2.05016	0
				6.62887	0.115646							16505.9	0.00680272							2.05016	0.122449
				6.63135	0.115646							16535.8	0.00680272							2.05207	0.122449
				6.63135	0							16535.8	0							2.05207	0
				6.63382	0							16565.7	0							2.05397	0
				6.63382	0.115646							16565.7	0.00680272							2.05397	0.122449
				6.6363	0.115646							16595.6	0.00680272							2.05587	0.122449
				6.6363	0							16595.6	0							2.05587	0
				6.63877	0							16625.5	0							2.05777	0
				6.63877	0.115646							16625.5	0.00680272							2.05777	0.122449
				6.64125	0.115646							16655.4	0.00680272							2.05968	0.122449
				6.64125	0							16655.4	0							2.05968	0
				6.64373	0							16685.3	0							2.06158	0
				6.64373	0.115646							16685.3	0.00680272							2.06158	0.122449
				6.6462	0.115646							16715.2	0.00680272							2.06348	0.122449
				6.6462	0							16715.2	0							2.06348	0
				6.64868	0							16745.1	0							2.06538	0
				6.64868	0.115646							16745.1	0.00680272							2.06538	0.122449
				6.65115	0.115646							16775	0.00680272							2.06729	0.122449
				6.65115	0							16775	0							2.06729	0
				6.65363	0							16804.9	0							2.06919	0
				6.65363	0.115646							16804.9	0.00680272							2.06919	0.122449
				6.6561	0.115646							16834.8	0.00680272							2.07109	0.122449
				6.6561	0							16834.8	0							2.07109	0
				6.65858	0							16864.7	0							2.07299	0
				6.65858	0.115646							16864.7	0.00680272							2.07299	0.122449
				6.66105	0.115646							16894.6	0.00680272							2.0749	0.122449
				6.66105	0							16894.6	0							2.0749	0
				6.66353	0							16924.5	0							2.0768	0
				6.66353	0.115646							16924.5	0.00680272							2.0768	0.122449
				6.666	0.115646							16954.4	0.00680272							2.0787	0.122449
				6.666	0							16954.4	0							2.0787	0
				6.66848	0							16984.3	0							2.0806	0
				6.66848	0.115646							16984.3	0.00680272							2.0806	0.122449
				6.67096	0.115646							17014.2	0.00680272							2.0825	0.122449
				6.67096	0							17014.2	0							2.0825	0
				6.67343	0							17044.1	0							2.08441	0
				6.67343	0.115646							17044.1	0.00680272							2.08441	0.122449
				6.67591	0.115646							17074	0.00680272							2.08631	0.122449
				6.67591	0							17074	0							2.08631	0
				6.67838	0							17103.9	0							2.08821	0
				6.67838	0.115646							17103.9	0.00680272							2.08821	0.122449
				6.68086	0.115646							17133.8	0.00680272							2.09011	0.122449
				6.68086	0							17133.8	0							2.09011	0
				6.68333	0							17163.7	0							2.09202	0
				6.68333	0.115646							17163.7	0.00680272							2.09202	0.122449
				6.68581	0.115646							17193.6	0.00680272							2.09392	0.122449
				6.68581	0							17193.6	0							2.09392	0
				6.68828	0							17223.5	0							2.09582	0
				6.68828	0.115646							17223.5	0.00680272							2.09582	0.122449
				6.69076	0.115646							17253.4	0.00680272							2.09772	0.122449
				6.69076	0							17253.4	0							2.09772	0
				6.69324	0							17283.3	0							2.09963	0
				6.69324	0.115646							17283.3	0.00680272							2.09963	0.122449
				6.69571	0.115646							17313.2	0.00680272							2.10153	0.122449
				6.69571	0							17313.2	0							2.10153	0
				6.69819	0							17343.1	0							2.10343	0
				6.69819	0.115646							17343.1	0.00680272							2.10343	0.122449
				6.70066	0.115646							17373	0.00680272							2.10533	0.122449
				6.70066	0							17373	0							2.10533	0
				6.70314	0							17402.9	0							2.10724	0
				6.70314	0.115646							17402.9	0.00680272							2.10724	0.122449
				6.70561	0.115646							17432.8	0.00680272							2.10914	0.122449
				6.70561	0							17432.8	0							2.10914	0
				6.70809	0							17462.7	0							2.11104	0
				6.70809	0.115646							17462.7	0.00680272							2.11104	0.122449
				6.71056	0.115646							17492.6	0.00680272							2.11294	0.122449
				6.71056	0							17492.6	0							2.11294	0
				6.71304	0							17522.5	0							2.11485	0
				6.71304	0.115646							17522.5	0.00680272							2.11485	0.122449
				6.71551	0.115646							17552.5	0.00680272							2.11675	0.122449
				6.71551	0							17552.5	0							2.11675	0
				6.71799	0							17582.4	0							2.11865	0
				6.71799	0.115646							17582.4	0.00680272							2.11865	0.122449
				6.72047	0.115646							17612.3	0.00680272							2.12055	0.122449
				6.72047	0							17612.3	0							2.12055	0
				6.72294	0							17642.2	0							2.12246	0
				6.72294	0.115646							17642.2	0.00680272							2.12246	0.122449
				6.72542	0.115646							17672.1	0.00680272							2.12436	0.122449
				6.72542	0							17672.1	0							2.12436	0
				6.72789	0							17702	0							2.12626	0
				6.72789	0.115646							17702	0.00680272							2.12626	0.122449
				6.73037	0.115646							17731.9	0.00680272							2.12816	0.122449
				6.73037	0							17731.9	0							2.12816	0
				6.73284	0							17761.8	0							2.13007	0
				6.73284	0.115646							17761.8	0.00680272							2.13007	0.122449
				6.73532	0.115646							17791.7	0.00680272							2.13197	0.122449
				6.73532	0							17791.7	0							2.13197	0
				6.73779	0							17821.6	0							2.13387	0
				6.73779	0.115646							17821.6	0.00680272							2.13387	0.122449
				6.74027	0.115646							17851.5	0.00680272							2.13577	0.122449
				6.74027	0							17851.5	0							2.13577	0
				6.74275	0							17881.4	0							2.13768	0
				6.74275	0.115646							17881.4	0.00680272							2.13768	0.122449
				6.74522	0.115646							17911.3	0.00680272							2.13958	0.122449
				6.74522	0							17911.3	0							2.13958	0
				6.7477	0							17941.2	0							2.14148	0
				6.7477	0.115646							17941.2	0.00680272							2.14148	0.122449
				6.75017	0.115646							17971.1	0.00680272							2.14338	0.122449
				6.75017	0							17971.1	0							2.14338	0
				6.75265	0							18001	0							2.14529	0
				6.75265	0.115646							18001	0.00680272							2.14529	0.122449
				6.75512	0.115646							18030.9	0.00680272							2.14719	0.122449
				6.75512	0							18030.9	0							2.14719	0
				6.7576	0							18060.8	0							2.14909	0
				6.7576	0.115646							18060.8	0.00680272							2.14909	0.122449
				6.76007	0.115646							18090.7	0.00680272							2.15099	0.122449
				6.76007	0							18090.7	0							2.15099	0
				6.76255	0							18120.6	0							2.1529	0
				6.76255	0.115646							18120.6	0.00680272							2.1529	0.122449
				6.76502	0.115646							18150.5	0.00680272							2.1548	0.122449
				6.76502	0							18150.5	0							2.1548	0
				6.7675	0							18180.4	0							2.1567	0
				6.7675	0.047619							18180.4	0.00680272							2.1567	0.122449
				6.77003	0.047619							18210.3	0.00680272							2.1586	0.122449
				6.77003	0							18210.3	0							2.1586	0
				6.77255	0							18240.2	0							2.16051	0
				6.77255	0.047619							18240.2	0.00680272							2.16051	0.122449
				6.77508	0.047619							18270.1	0.00680272							2.16241	0.122449
				6.77508	0							18270.1	0							2.16241	0
				6.7776	0							21350	0							2.16431	0
				6.7776	0.047619							21350	0.00680272							2.16431	0.0884354
				6.78012	0.047619							21379.9	0.00680272							2.16625	0.0884354
				6.78012	0							21379.9	0							2.16625	0
				6.78265	0							21409.8	0							2.16819	0
				6.78265	0.047619							21409.8	0.00680272							2.16819	0.0884354
				6.78517	0.047619							21439.7	0.00680272							2.17013	0.0884354
				6.78517	0							21439.7	0							2.17013	0
				6.7877	0							21469.6	0							2.17207	0
				6.7877	0.047619							21469.6	0.00680272							2.17207	0.0884354
				6.79023	0.047619							21499.5	0.00680272							2.17401	0.0884354
				6.79023	0							21499.5	0							2.17401	0
				6.79275	0							21529.4	0							2.17595	0
				6.79275	0.047619							21529.4	0.00680272							2.17595	0.0884354
				6.79528	0.047619							21559.3	0.00680272							2.17789	0.0884354
				6.79528	0							21559.3	0							2.17789	0
				6.7978	0							21589.2	0							2.17984	0
				6.7978	0.047619							21589.2	0.00680272							2.17984	0.0884354
				6.80032	0.047619							21619.1	0.00680272							2.18178	0.0884354
				6.80032	0							21619.1	0							2.18178	0
				6.80285	0							21649	0							2.18372	0
				6.80285	0.047619							21649	0.00680272							2.18372	0.0884354
				6.80537	0.047619							21678.9	0.00680272							2.18566	0.0884354
				6.80537	0							21678.9	0							2.18566	0
				6.8079	0							21708.8	0							2.1876	0
				6.8079	0.047619							21708.8	0.00680272							2.1876	0.0884354
				6.81043	0.047619							21738.7	0.00680272							2.18954	0.0884354
				6.81043	0							21738.7	0							2.18954	0
				6.81295	0							21768.6	0							2.19148	0
				6.81295	0.047619							21768.6	0.00680272							2.19148	0.0884354
				6.81548	0.047619							21798.5	0.00680272							2.19342	0.0884354
				6.81548	0							21798.5	0							2.19342	0
				6.818	0							21828.4	0							2.19536	0
				6.818	0.047619							21828.4	0.00680272							2.19536	0.0884354
				6.82052	0.047619							21858.3	0.00680272							2.1973	0.0884354
				6.82052	0							21858.3	0							2.1973	0
				6.82305	0							21888.2	0							2.19924	0
				6.82305	0.047619							21888.2	0.00680272							2.19924	0.0884354
				6.82557	0.047619							21918.1	0.00680272							2.20118	0.0884354
				6.82557	0							21918.1	0							2.20118	0
				6.8281	0							21948	0							2.20312	0
				6.8281	0.047619							21948	0.00680272							2.20312	0.0884354
				6.83063	0.047619							21977.9	0.00680272							2.20506	0.0884354
				6.83063	0							21977.9	0							2.20506	0
				6.83315	0							22007.8	0							2.207	0
				6.83315	0.047619							22007.8	0.00680272							2.207	0.0884354
				6.83568	0.047619							22037.7	0.00680272							2.20894	0.0884354
				6.83568	0							22037.7	0							2.20894	0
				6.8382	0							22067.6	0							2.21088	0
				6.8382	0.047619							22067.6	0.00680272							2.21088	0.0884354
				6.84072	0.047619							22097.5	0.00680272							2.21282	0.0884354
				6.84072	0							22097.5	0							2.21282	0
				6.84325	0							22127.5	0							2.21476	0
				6.84325	0.047619							22127.5	0.00680272							2.21476	0.0884354
				6.84577	0.047619							22157.4	0.00680272							2.21671	0.0884354
				6.84577	0							22157.4	0							2.21671	0
				6.8483	0							22187.3	0							2.21865	0
				6.8483	0.047619							22187.3	0.00680272							2.21865	0.0884354
				6.85082	0.047619							22217.2	0.00680272							2.22059	0.0884354
				6.85082	0							22217.2	0							2.22059	0
				6.85335	0							22247.1	0							2.22253	0
				6.85335	0.047619							22247.1	0.00680272							2.22253	0.0884354
				6.85588	0.047619							22277	0.00680272							2.22447	0.0884354
				6.85588	0							22277	0							2.22447	0
				6.8584	0							22306.9	0							2.22641	0
				6.8584	0.047619							22306.9	0.00680272							2.22641	0.0884354
				6.86092	0.047619							22336.8	0.00680272							2.22835	0.0884354
				6.86092	0							22336.8	0							2.22835	0
				6.86345	0							22366.7	0							2.23029	0
				6.86345	0.047619							22366.7	0.00680272							2.23029	0.0884354
				6.86597	0.047619							22396.6	0.00680272							2.23223	0.0884354
				6.86597	0							22396.6	0							2.23223	0
				6.8685	0							22426.5	0							2.23417	0
				6.8685	0.047619							22426.5	0.00680272							2.23417	0.0884354
				6.87102	0.047619							22456.4	0.00680272							2.23611	0.0884354
				6.87102	0							22456.4	0							2.23611	0
				6.87355	0							22486.3	0							2.23805	0
				6.87355	0.047619							22486.3	0.00680272							2.23805	0.0884354
				6.87608	0.047619							22516.2	0.00680272							2.23999	0.0884354
				6.87608	0							22516.2	0							2.23999	0
				6.8786	0							22546.1	0							2.24193	0
				6.8786	0.047619							22546.1	0.00680272							2.24193	0.0884354
				6.88112	0.047619							22576	0.00680272							2.24387	0.0884354
				6.88112	0							22576	0							2.24387	0
				6.88365	0							22605.9	0							2.24581	0
				6.88365	0.047619							22605.9	0.00680272							2.24581	0.0884354
				6.88617	0.047619							22635.8	0.00680272							2.24775	0.0884354
				6.88617	0							22635.8	0							2.24775	0
				6.8887	0							22665.7	0							2.24969	0
				6.8887	0.047619							22665.7	0.00680272							2.24969	0.0884354
				6.89122	0.047619							22695.6	0.00680272							2.25163	0.0884354
				6.89122	0							22695.6	0							2.25163	0
				6.89375	0							22725.5	0							2.25357	0
				6.89375	0.047619							22725.5	0.00680272							2.25357	0.0884354
				6.89628	0.047619							22755.4	0.00680272							2.25552	0.0884354
				6.89628	0							22755.4	0							2.25552	0
				6.8988	0							22785.3	0							2.25746	0
				6.8988	0.047619							22785.3	0.00680272							2.25746	0.0884354
				6.90132	0.047619							22815.2	0.00680272							2.2594	0.0884354
				6.90132	0							22815.2	0							2.2594	0
				6.90385	0							22845.1	0							2.26134	0
				6.90385	0.047619							22845.1	0.00680272							2.26134	0.0884354
				6.90637	0.047619							22875	0.00680272							2.26328	0.0884354
				6.90637	0							22875	0							2.26328	0
				6.9089	0							22904.9	0							2.26522	0
				6.9089	0.047619							22904.9	0.00680272							2.26522	0.0884354
				6.91142	0.047619							22934.8	0.00680272							2.26716	0.0884354
				6.91142	0							22934.8	0							2.26716	0
				6.91395	0							22964.7	0							2.2691	0
				6.91395	0.047619							22964.7	0.00680272							2.2691	0.0884354
				6.91648	0.047619							22994.6	0.00680272							2.27104	0.0884354
				6.91648	0							22994.6	0							2.27104	0
				6.919	0							23024.5	0							2.27298	0
				6.919	0.047619							23024.5	0.00680272							2.27298	0.0884354
				6.92152	0.047619							23054.4	0.00680272							2.27492	0.0884354
				6.92152	0							23054.4	0							2.27492	0
				6.92405	0							23084.3	0							2.27686	0
				6.92405	0.047619							23084.3	0.00680272							2.27686	0.0884354
				6.92657	0.047619							23114.2	0.00680272							2.2788	0.0884354
				6.92657	0							23114.2	0							2.2788	0
				6.9291	0							23144.1	0							2.28074	0
				6.9291	0.047619							23144.1	0.00680272							2.28074	0.0884354
				6.93162	0.047619							23174	0.00680272							2.28268	0.0884354
				6.93162	0							23174	0							2.28268	0
				6.93415	0							23203.9	0							2.28462	0
				6.93415	0.047619							23203.9	0.00680272							2.28462	0.0884354
				6.93668	0.047619							23233.8	0.00680272							2.28656	0.0884354
				6.93668	0							23233.8	0							2.28656	0
				6.9392	0							23263.7	0							2.2885	0
				6.9392	0.047619							23263.7	0.00680272							2.2885	0.0884354
				6.94172	0.047619							23293.6	0.00680272							2.29044	0.0884354
				6.94172	0							23293.6	0							2.29044	0
				6.94425	0							23323.5	0							2.29239	0
				6.94425	0.047619							23323.5	0.00680272							2.29239	0.0884354
				6.94677	0.047619							23353.4	0.00680272							2.29433	0.0884354
				6.94677	0							23353.4	0							2.29433	0
				6.9493	0							23383.3	0							2.29627	0
				6.9493	0.047619							23383.3	0.00680272							2.29627	0.0884354
				6.95182	0.047619							23413.2	0.00680272							2.29821	0.0884354
				6.95182	0							23413.2	0							2.29821	0
				6.95435	0							23443.1	0							2.30015	0
				6.95435	0.047619							23443.1	0.00680272							2.30015	0.0884354
				6.95688	0.047619							23473	0.00680272							2.30209	0.0884354
				6.95688	0							23473	0							2.30209	0
				6.9594	0							23502.9	0							2.30403	0
				6.9594	0.047619							23502.9	0.00680272							2.30403	0.0884354
				6.96192	0.047619							23532.8	0.00680272							2.30597	0.0884354
				6.96192	0							23532.8	0							2.30597	0
				6.96445	0							23562.7	0							2.30791	0
				6.96445	0.047619							23562.7	0.00680272							2.30791	0.0884354
				6.96697	0.047619							23592.6	0.00680272							2.30985	0.0884354
				6.96697	0							23592.6	0							2.30985	0
				6.9695	0							23622.5	0							2.31179	0
				6.9695	0.047619							23622.5	0.00680272							2.31179	0.0884354
				6.97202	0.047619							23652.5	0.00680272							2.31373	0.0884354
				6.97202	0							23652.5	0							2.31373	0
				6.97455	0							23682.4	0							2.31567	0
				6.97455	0.047619							23682.4	0.00680272							2.31567	0.0884354
				6.97707	0.047619							23712.3	0.00680272							2.31761	0.0884354
				6.97707	0							23712.3	0							2.31761	0
				6.9796	0							23742.2	0							2.31955	0
				6.9796	0.047619							23742.2	0.00680272							2.31955	0.0884354
				6.98212	0.047619							23772.1	0.00680272							2.32149	0.0884354
				6.98212	0							23772.1	0							2.32149	0
				6.98465	0							23802	0							2.32343	0
				6.98465	0.047619							23802	0.00680272							2.32343	0.0884354
				6.98717	0.047619							23831.9	0.00680272							2.32537	0.0884354
				6.98717	0							23831.9	0							2.32537	0
				6.9897	0							23861.8	0							2.32731	0
				6.9897	0.047619							23861.8	0.00680272							2.32731	0.0884354
				6.99222	0.047619							23891.7	0.00680272							2.32926	0.0884354
				6.99222	0							23891.7	0							2.32926	0
				6.99475	0							23921.6	0							2.3312	0
				6.99475	0.047619							23921.6	0.00680272							2.3312	0.0884354
				6.99727	0.047619							23951.5	0.00680272							2.33314	0.0884354
				6.99727	0							23951.5	0							2.33314	0
				6.9998	0							23981.4	0							2.33508	0
				6.9998	0.047619							23981.4	0.00680272							2.33508	0.0884354
				7.00232	0.047619							24011.3	0.00680272							2.33702	0.0884354
				7.00232	0							24011.3	0							2.33702	0
				7.00485	0							24041.2	0							2.33896	0
				7.00485	0.047619							24041.2	0.00680272							2.33896	0.0884354
				7.00737	0.047619							24071.1	0.00680272							2.3409	0.0884354
				7.00737	0							24071.1	0							2.3409	0
				7.0099	0							24101	0							2.34284	0
				7.0099	0.047619							24101	0.00680272							2.34284	0.0884354
				7.01242	0.047619							24130.9	0.00680272							2.34478	0.0884354
				7.01242	0							24130.9	0							2.34478	0
				7.01495	0							24160.8	0							2.34672	0
				7.01495	0.047619							24160.8	0.00680272							2.34672	0.0884354
				7.01747	0.047619							24190.7	0.00680272							2.34866	0.0884354
				7.01747	0							24190.7	0							2.34866	0
				7.02	0							24220.6	0							2.3506	0
				7.02	0.0544218							24220.6	0.00680272							2.3506	0.0884354
				7.02252	0.0544218							24250.5	0.00680272							2.35254	0.0884354
				7.02252	0							24250.5	0							2.35254	0
				7.02505	0							24280.4	0							2.35448	0
				7.02505	0.0544218							24280.4	0.00680272							2.35448	0.0884354
				7.02757	0.0544218							24310.3	0.00680272							2.35642	0.0884354
				7.02757	0							24310.3	0							2.35642	0
				7.0301	0							24340.2	0							2.35836	0
				7.0301	0.0544218							24340.2	0.00680272							2.35836	0.115646
				7.03262	0.0544218							24370.1	0.00680272							2.36027	0.115646
				7.03262	0							24370.1	0							2.36027	0
				7.03515	0							36600	0							2.36217	0
				7.03515	0.0544218							36600	0.0136054							2.36217	0.115646
				7.03767	0.0544218							36629.9	0.0136054							2.36407	0.115646
				7.03767	0							36629.9	0							2.36407	0
				7.0402	0							36659.8	0							2.36597	0
				7.0402	0.0544218							36659.8	0.0136054							2.36597	0.115646
				7.04272	0.0544218							36689.7	0.0136054							2.36788	0.115646
				7.04272	0							36689.7	0							2.36788	0
				7.04525	0							36719.6	0							2.36978	0
				7.04525	0.0544218							36719.6	0.0136054							2.36978	0.115646
				7.04777	0.0544218							36749.5	0.0136054							2.37168	0.115646
				7.04777	0							36749.5	0							2.37168	0
				7.0503	0							36779.4	0							2.37358	0
				7.0503	0.0544218							36779.4	0.0136054							2.37358	0.115646
				7.05282	0.0544218							36809.3	0.0136054							2.37549	0.115646
				7.05282	0							36809.3	0							2.37549	0
				7.05535	0							36839.2	0							2.37739	0
				7.05535	0.0544218							36839.2	0.0136054							2.37739	0.115646
				7.05787	0.0544218							36869.1	0.0136054							2.37929	0.115646
				7.05787	0							36869.1	0							2.37929	0
				7.0604	0							36899	0							2.38119	0
				7.0604	0.0544218							36899	0.0136054							2.38119	0.115646
				7.06292	0.0544218							36928.9	0.0136054							2.3831	0.115646
				7.06292	0							36928.9	0							2.3831	0
				7.06545	0							36958.8	0							2.385	0
				7.06545	0.0544218							36958.8	0.0136054							2.385	0.115646
				7.06797	0.0544218							36988.7	0.0136054							2.3869	0.115646
				7.06797	0							36988.7	0							2.3869	0
				7.0705	0							37018.6	0							2.3888	0
				7.0705	0.0544218							37018.6	0.0136054							2.3888	0.115646
				7.07302	0.0544218							37048.5	0.0136054							2.3907	0.115646
				7.07302	0							37048.5	0							2.3907	0
				7.07555	0							37078.4	0							2.39261	0
				7.07555	0.0544218							37078.4	0.0136054							2.39261	0.115646
				7.07807	0.0544218							37108.3	0.0136054							2.39451	0.115646
				7.07807	0							37108.3	0							2.39451	0
				7.0806	0							37138.2	0							2.39641	0
				7.0806	0.0544218							37138.2	0.0136054							2.39641	0.115646
				7.08312	0.0544218							37168.1	0.0136054							2.39831	0.115646
				7.08312	0							37168.1	0							2.39831	0
				7.08565	0							37198	0							2.40022	0
				7.08565	0.0544218							37198	0.0136054							2.40022	0.115646
				7.08817	0.0544218							37227.9	0.0136054							2.40212	0.115646
				7.08817	0							37227.9	0							2.40212	0
				7.0907	0							37257.8	0							2.40402	0
				7.0907	0.0544218							37257.8	0.0136054							2.40402	0.115646
				7.09322	0.0544218							37287.7	0.0136054							2.40592	0.115646
				7.09322	0							37287.7	0							2.40592	0
				7.09575	0							37317.6	0							2.40783	0
				7.09575	0.0544218							37317.6	0.0136054							2.40783	0.115646
				7.09827	0.0544218							37347.5	0.0136054							2.40973	0.115646
				7.09827	0							37347.5	0							2.40973	0
				7.1008	0							37377.5	0							2.41163	0
				7.1008	0.0544218							37377.5	0.0136054							2.41163	0.115646
				7.10332	0.0544218							37407.4	0.0136054							2.41353	0.115646
				7.10332	0							37407.4	0							2.41353	0
				7.10585	0							37437.3	0							2.41544	0
				7.10585	0.0544218							37437.3	0.0136054							2.41544	0.115646
				7.10837	0.0544218							37467.2	0.0136054							2.41734	0.115646
				7.10837	0							37467.2	0							2.41734	0
				7.1109	0							37497.1	0							2.41924	0
				7.1109	0.0544218							37497.1	0.0136054							2.41924	0.115646
				7.11342	0.0544218							37527	0.0136054							2.42114	0.115646
				7.11342	0							37527	0							2.42114	0
				7.11595	0							37556.9	0							2.42305	0
				7.11595	0.0544218							37556.9	0.0136054							2.42305	0.115646
				7.11847	0.0544218							37586.8	0.0136054							2.42495	0.115646
				7.11847	0							37586.8	0							2.42495	0
				7.121	0							37616.7	0							2.42685	0
				7.121	0.0544218							37616.7	0.0136054							2.42685	0.115646
				7.12352	0.0544218							37646.6	0.0136054							2.42875	0.115646
				7.12352	0							37646.6	0							2.42875	0
				7.12605	0							37676.5	0							2.43066	0
				7.12605	0.0544218							37676.5	0.0136054							2.43066	0.115646
				7.12857	0.0544218							37706.4	0.0136054							2.43256	0.115646
				7.12857	0							37706.4	0							2.43256	0
				7.1311	0							37736.3	0							2.43446	0
				7.1311	0.0544218							37736.3	0.0136054							2.43446	0.115646
				7.13362	0.0544218							37766.2	0.0136054							2.43636	0.115646
				7.13362	0							37766.2	0							2.43636	0
				7.13615	0							37796.1	0							2.43827	0
				7.13615	0.0544218							37796.1	0.0136054							2.43827	0.115646
				7.13867	0.0544218							37826	0.0136054							2.44017	0.115646
				7.13867	0							37826	0							2.44017	0
				7.1412	0							37855.9	0							2.44207	0
				7.1412	0.0544218							37855.9	0.0136054							2.44207	0.115646
				7.14372	0.0544218							37885.8	0.0136054							2.44397	0.115646
				7.14372	0							37885.8	0							2.44397	0
				7.14625	0							37915.7	0							2.44588	0
				7.14625	0.0544218							37915.7	0.0136054							2.44588	0.115646
				7.14877	0.0544218							37945.6	0.0136054							2.44778	0.115646
				7.14877	0							37945.6	0							2.44778	0
				7.1513	0							37975.5	0							2.44968	0
				7.1513	0.0544218							37975.5	0.0136054							2.44968	0.115646
				7.15382	0.0544218							38005.4	0.0136054							2.45158	0.115646
				7.15382	0							38005.4	0							2.45158	0
				7.15635	0							38035.3	0							2.45349	0
				7.15635	0.0544218							38035.3	0.0136054							2.45349	0.115646
				7.15887	0.0544218							38065.2	0.0136054							2.45539	0.115646
				7.15887	0							38065.2	0							2.45539	0
				7.1614	0							38095.1	0							2.45729	0
				7.1614	0.0544218							38095.1	0.0136054							2.45729	0.115646
				7.16392	0.0544218							38125	0.0136054							2.45919	0.115646
				7.16392	0							38125	0							2.45919	0
				7.16645	0							38154.9	0							2.4611	0
				7.16645	0.0544218							38154.9	0.0136054							2.4611	0.115646
				7.16897	0.0544218							38184.8	0.0136054							2.463	0.115646
				7.16897	0							38184.8	0							2.463	0
				7.1715	0							38214.7	0							2.4649	0
				7.1715	0.0544218							38214.7	0.0136054							2.4649	0.115646
				7.17402	0.0544218							38244.6	0.0136054							2.4668	0.115646
				7.17402	0							38244.6	0							2.4668	0
				7.17655	0							38274.5	0							2.46871	0
				7.17655	0.0544218							38274.5	0.0136054							2.46871	0.115646
				7.17907	0.0544218							38304.4	0.0136054							2.47061	0.115646
				7.17907	0							38304.4	0							2.47061	0
				7.1816	0							38334.3	0							2.47251	0
				7.1816	0.0544218							38334.3	0.0136054							2.47251	0.115646
				7.18412	0.0544218							38364.2	0.0136054							2.47441	0.115646
				7.18412	0							38364.2	0							2.47441	0
				7.18665	0							38394.1	0							2.47632	0
				7.18665	0.0544218							38394.1	0.0136054							2.47632	0.115646
				7.18917	0.0544218							38424	0.0136054							2.47822	0.115646
				7.18917	0							38424	0							2.47822	0
				7.1917	0							38453.9	0							2.48012	0
				7.1917	0.0544218							38453.9	0.0136054							2.48012	0.115646
				7.19422	0.0544218							38483.8	0.0136054							2.48202	0.115646
				7.19422	0							38483.8	0							2.48202	0
				7.19675	0							38513.7	0							2.48393	0
				7.19675	0.0544218							38513.7	0.0136054							2.48393	0.115646
				7.19927	0.0544218							38543.6	0.0136054							2.48583	0.115646
				7.19927	0							38543.6	0							2.48583	0
				7.2018	0							38573.5	0							2.48773	0
				7.2018	0.0544218							38573.5	0.0136054							2.48773	0.115646
				7.20432	0.0544218							38603.4	0.0136054							2.48963	0.115646
				7.20432	0							38603.4	0							2.48963	0
				7.20685	0							38633.3	0							2.49154	0
				7.20685	0.0544218							38633.3	0.0136054							2.49154	0.115646
				7.20937	0.0544218							38663.2	0.0136054							2.49344	0.115646
				7.20937	0							38663.2	0							2.49344	0
				7.2119	0							38693.1	0							2.49534	0
				7.2119	0.0544218							38693.1	0.0136054							2.49534	0.115646
				7.21442	0.0544218							38723	0.0136054							2.49724	0.115646
				7.21442	0							38723	0							2.49724	0
				7.21695	0							38752.9	0							2.49915	0
				7.21695	0.0544218							38752.9	0.0136054							2.49915	0.115646
				7.21947	0.0544218							38782.8	0.0136054							2.50105	0.115646
				7.21947	0							38782.8	0							2.50105	0
				7.222	0							38812.7	0							2.50295	0
				7.222	0.0544218							38812.7	0.0136054							2.50295	0.115646
				7.22452	0.0544218							38842.6	0.0136054							2.50485	0.115646
				7.22452	0							38842.6	0							2.50485	0
				7.22705	0							38872.5	0							2.50676	0
				7.22705	0.0544218							38872.5	0.0136054							2.50676	0.115646
				7.22957	0.0544218							38902.5	0.0136054							2.50866	0.115646
				7.22957	0							38902.5	0							2.50866	0
				7.2321	0							38932.4	0							2.51056	0
				7.2321	0.0544218							38932.4	0.0136054							2.51056	0.115646
				7.23462	0.0544218							38962.3	0.0136054							2.51246	0.115646
				7.23462	0							38962.3	0							2.51246	0
				7.23715	0							38992.2	0							2.51437	0
				7.23715	0.0544218							38992.2	0.0136054							2.51437	0.115646
				7.23967	0.0544218							39022.1	0.0136054							2.51627	0.115646
				7.23967	0							39022.1	0							2.51627	0
				7.2422	0							39052	0							2.51817	0
				7.2422	0.0544218							39052	0.0136054							2.51817	0.115646
				7.24472	0.0544218							39081.9	0.0136054							2.52007	0.115646
				7.24472	0							39081.9	0							2.52007	0
				7.24725	0							39111.8	0							2.52198	0
				7.24725	0.0544218							39111.8	0.0136054							2.52198	0.115646
				7.24977	0.0544218							39141.7	0.0136054							2.52388	0.115646
				7.24977	0							39141.7	0							2.52388	0
				7.2523	0							39171.6	0							2.52578	0
				7.2523	0.0544218							39171.6	0.0136054							2.52578	0.115646
				7.25482	0.0544218							39201.5	0.0136054							2.52768	0.115646
				7.25482	0							39201.5	0							2.52768	0
				7.25735	0							39231.4	0							2.52959	0
				7.25735	0.0544218							39231.4	0.0136054							2.52959	0.115646
				7.25987	0.0544218							39261.3	0.0136054							2.53149	0.115646
				7.25987	0							39261.3	0							2.53149	0
				7.2624	0							39291.2	0							2.53339	0
				7.2624	0.0544218							39291.2	0.0136054							2.53339	0.115646
				7.26492	0.0544218							39321.1	0.0136054							2.53529	0.115646
				7.26492	0							39321.1	0							2.53529	0
				7.26745	0							39351	0							2.5372	0
				7.26745	0.0544218							39351	0.0136054							2.5372	0.115646
				7.26997	0.0544218							39380.9	0.0136054							2.5391	0.115646
				7.26997	0							39380.9	0							2.5391	0
				7.2725	0							39410.8	0							2.541	0
				7.2725	0.0816327							39410.8	0.0136054							2.541	0.115646
				7.27498	0.0816327							39440.7	0.0136054							2.5429	0.115646
				7.27498	0							39440.7	0							2.5429	0
				7.27745	0							39470.6	0							2.5448	0
				7.27745	0.0816327							39470.6	0.0136054							2.5448	0.115646
				7.27993	0.0816327							39500.5	0.0136054							2.54671	0.115646
				7.27993	0							39500.5	0							2.54671	0
				7.2824	0							39530.4	0							2.54861	0
				7.2824	0.0816327							39530.4	0.0136054							2.54861	0.115646
				7.28488	0.0816327							39560.3	0.0136054							2.55051	0.115646
				7.28488	0							39560.3	0							2.55051	0
				7.28735	0							39590.2	0							2.55241	0
				7.28735	0.0816327							39590.2	0.0136054							2.55241	0.115646
				7.28983	0.0816327							39620.1	0.0136054							2.55432	0.115646
				7.28983	0							39620.1	0							2.55432	0
				7.2923	0							57950	0							2.55622	0
				7.2923	0.0816327							57950	0.00680272							2.55622	0.115646
				7.29478	0.0816327							57979.9	0.00680272							2.55812	0.115646
				7.29478	0							57979.9	0							2.55812	0
				7.29725	0							58009.8	0							2.56002	0
				7.29725	0.0816327							58009.8	0.00680272							2.56002	0.115646
				7.29973	0.0816327							58039.7	0.00680272							2.56193	0.115646
				7.29973	0							58039.7	0							2.56193	0
				7.30221	0							58069.6	0							2.56383	0
				7.30221	0.0816327							58069.6	0.00680272							2.56383	0.115646
				7.30468	0.0816327							58099.5	0.00680272							2.56573	0.115646
				7.30468	0							58099.5	0							2.56573	0
				7.30716	0							58129.4	0							2.56763	0
				7.30716	0.0816327							58129.4	0.00680272							2.56763	0.115646
				7.30963	0.0816327							58159.3	0.00680272							2.56954	0.115646
				7.30963	0							58159.3	0							2.56954	0
				7.31211	0							58189.2	0							2.57144	0
				7.31211	0.0816327							58189.2	0.00680272							2.57144	0.115646
				7.31458	0.0816327							58219.1	0.00680272							2.57334	0.115646
				7.31458	0							58219.1	0							2.57334	0
				7.31706	0							58249	0							2.57524	0
				7.31706	0.0816327							58249	0.00680272							2.57524	0.115646
				7.31953	0.0816327							58278.9	0.00680272							2.57715	0.115646
				7.31953	0							58278.9	0							2.57715	0
				7.32201	0							58308.8	0							2.57905	0
				7.32201	0.0816327							58308.8	0.00680272							2.57905	0.115646
				7.32449	0.0816327							58338.7	0.00680272							2.58095	0.115646
				7.32449	0							58338.7	0							2.58095	0
				7.32696	0							58368.6	0							2.58285	0
				7.32696	0.0816327							58368.6	0.00680272							2.58285	0.115646
				7.32944	0.0816327							58398.5	0.00680272							2.58476	0.115646
				7.32944	0							58398.5	0							2.58476	0
				7.33191	0							58428.4	0							2.58666	0
				7.33191	0.0816327							58428.4	0.00680272							2.58666	0.115646
				7.33439	0.0816327							58458.3	0.00680272							2.58856	0.115646
				7.33439	0							58458.3	0							2.58856	0
				7.33686	0							58488.2	0							2.59046	0
				7.33686	0.0816327							58488.2	0.00680272							2.59046	0.115646
				7.33934	0.0816327							58518.1	0.00680272							2.59237	0.115646
				7.33934	0							58518.1	0							2.59237	0
				7.34181	0							58548	0							2.59427	0
				7.34181	0.0816327							58548	0.00680272							2.59427	0.115646
				7.34429	0.0816327							58577.9	0.00680272							2.59617	0.115646
				7.34429	0							58577.9	0							2.59617	0
				7.34676	0							58607.8	0							2.59807	0
				7.34676	0.0816327							58607.8	0.00680272							2.59807	0.115646
				7.34924	0.0816327							58637.7	0.00680272							2.59998	0.115646
				7.34924	0							58637.7	0							2.59998	0
				7.35172	0							58667.6	0							2.60188	0
				7.35172	0.0816327							58667.6	0.00680272							2.60188	0.115646
				7.35419	0.0816327							58697.5	0.00680272							2.60378	0.115646
				7.35419	0							58697.5	0							2.60378	0
				7.35667	0							58727.5	0							2.60568	0
				7.35667	0.0816327							58727.5	0.00680272							2.60568	0.115646
				7.35914	0.0816327							58757.4	0.00680272							2.60759	0.115646
				7.35914	0							58757.4	0							2.60759	0
				7.36162	0							58787.3	0							2.60949	0
				7.36162	0.0816327							58787.3	0.00680272							2.60949	0.115646
				7.36409	0.0816327							58817.2	0.00680272							2.61139	0.115646
				7.36409	0							58817.2	0							2.61139	0
				7.36657	0							58847.1	0							2.61329	0
				7.36657	0.0816327							58847.1	0.00680272							2.61329	0.115646
				7.36904	0.0816327							58877	0.00680272							2.6152	0.115646
				7.36904	0							58877	0							2.6152	0
				7.37152	0							58906.9	0							2.6171	0
				7.37152	0.0816327							58906.9	0.00680272							2.6171	0.115646
				7.374	0.0816327							58936.8	0.00680272							2.619	0.115646
				7.374	0							58936.8	0							2.619	0
				7.37647	0							58966.7	0							2.6209	0
				7.37647	0.0816327							58966.7	0.00680272							2.6209	0.115646
				7.37895	0.0816327							58996.6	0.00680272							2.62281	0.115646
				7.37895	0							58996.6	0							2.62281	0
				7.38142	0							59026.5	0							2.62471	0
				7.38142	0.0816327							59026.5	0.00680272							2.62471	0.115646
				7.3839	0.0816327							59056.4	0.00680272							2.62661	0.115646
				7.3839	0							59056.4	0							2.62661	0
				7.38637	0							59086.3	0							2.62851	0
				7.38637	0.0816327							59086.3	0.00680272							2.62851	0.115646
				7.38885	0.0816327							59116.2	0.00680272							2.63042	0.115646
				7.38885	0							59116.2	0							2.63042	0
				7.39132	0							59146.1	0							2.63232	0
				7.39132	0.0816327							59146.1	0.00680272							2.63232	0.115646
				7.3938	0.0816327							59176	0.00680272							2.63422	0.115646
				7.3938	0							59176	0							2.63422	0
				7.39627	0							59205.9	0							2.63612	0
				7.39627	0.0816327							59205.9	0.00680272							2.63612	0.115646
				7.39875	0.0816327							59235.8	0.00680272							2.63803	0.115646
				7.39875	0							59235.8	0							2.63803	0
				7.40123	0							59265.7	0							2.63993	0
				7.40123	0.0816327							59265.7	0.00680272							2.63993	0.115646
				7.4037	0.0816327							59295.6	0.00680272							2.64183	0.115646
				7.4037	0							59295.6	0							2.64183	0
				7.40618	0							59325.5	0							2.64373	0
				7.40618	0.0816327							59325.5	0.00680272							2.64373	0.115646
				7.40865	0.0816327							59355.4	0.00680272							2.64564	0.115646
				7.40865	0							59355.4	0							2.64564	0
				7.41113	0							59385.3	0							2.64754	0
				7.41113	0.0816327							59385.3	0.00680272							2.64754	0.115646
				7.4136	0.0816327							59415.2	0.00680272							2.64944	0.115646
				7.4136	0							59415.2	0							2.64944	0
				7.41608	0							59445.1	0							2.65134	0
				7.41608	0.0816327							59445.1	0.00680272							2.65134	0.115646
				7.41855	0.0816327							59475	0.00680272							2.65325	0.115646
				7.41855	0							59475	0							2.65325	0
				7.42103	0							59504.9	0							2.65515	0
				7.42103	0.0816327							59504.9	0.00680272							2.65515	0.115646
				7.4235	0.0816327							59534.8	0.00680272							2.65705	0.115646
				7.4235	0							59534.8	0							2.65705	0
				7.42598	0							59564.7	0							2.65895	0
				7.42598	0.0816327							59564.7	0.00680272							2.65895	0.115646
				7.42846	0.0816327							59594.6	0.00680272							2.66086	0.115646
				7.42846	0							59594.6	0							2.66086	0
				7.43093	0							59624.5	0							2.66276	0
				7.43093	0.0816327							59624.5	0.00680272							2.66276	0.115646
				7.43341	0.0816327							59654.4	0.00680272							2.66466	0.115646
				7.43341	0							59654.4	0							2.66466	0
				7.43588	0							59684.3	0							2.66656	0
				7.43588	0.0816327							59684.3	0.00680272							2.66656	0.115646
				7.43836	0.0816327							59714.2	0.00680272							2.66847	0.115646
				7.43836	0							59714.2	0							2.66847	0
				7.44083	0							59744.1	0							2.67037	0
				7.44083	0.0816327							59744.1	0.00680272							2.67037	0.115646
				7.44331	0.0816327							59774	0.00680272							2.67227	0.115646
				7.44331	0							59774	0							2.67227	0
				7.44578	0							59803.9	0							2.67417	0
				7.44578	0.0816327							59803.9	0.00680272							2.67417	0.115646
				7.44826	0.0816327							59833.8	0.00680272							2.67608	0.115646
				7.44826	0							59833.8	0							2.67608	0
				7.45074	0							59863.7	0							2.67798	0
				7.45074	0.0816327							59863.7	0.00680272							2.67798	0.115646
				7.45321	0.0816327							59893.6	0.00680272							2.67988	0.115646
				7.45321	0							59893.6	0							2.67988	0
				7.45569	0							59923.5	0							2.68178	0
				7.45569	0.0816327							59923.5	0.00680272							2.68178	0.115646
				7.45816	0.0816327							59953.4	0.00680272							2.68369	0.115646
				7.45816	0							59953.4	0							2.68369	0
				7.46064	0							59983.3	0							2.68559	0
				7.46064	0.0816327							59983.3	0.00680272							2.68559	0.115646
				7.46311	0.0816327							60013.2	0.00680272							2.68749	0.115646
				7.46311	0							60013.2	0							2.68749	0
				7.46559	0							60043.1	0							2.68939	0
				7.46559	0.0816327							60043.1	0.00680272							2.68939	0.115646
				7.46806	0.0816327							60073	0.00680272							2.6913	0.115646
				7.46806	0							60073	0							2.6913	0
				7.47054	0							60102.9	0							2.6932	0
				7.47054	0.0816327							60102.9	0.00680272							2.6932	0.115646
				7.47301	0.0816327							60132.8	0.00680272							2.6951	0.115646
				7.47301	0							60132.8	0							2.6951	0
				7.47549	0							60162.7	0							2.697	0
				7.47549	0.0816327							60162.7	0.00680272							2.697	0.115646
				7.47797	0.0816327							60192.6	0.00680272							2.6989	0.115646
				7.47797	0							60192.6	0							2.6989	0
				7.48044	0							60222.5	0							2.70081	0
				7.48044	0.0816327							60222.5	0.00680272							2.70081	0.115646
				7.48292	0.0816327							60252.5	0.00680272							2.70271	0.115646
				7.48292	0							60252.5	0							2.70271	0
				7.48539	0							60282.4	0							2.70461	0
				7.48539	0.0816327							60282.4	0.00680272							2.70461	0.115646
				7.48787	0.0816327							60312.3	0.00680272							2.70651	0.115646
				7.48787	0							60312.3	0							2.70651	0
				7.49034	0							60342.2	0							2.70842	0
				7.49034	0.0816327							60342.2	0.00680272							2.70842	0.115646
				7.49282	0.0816327							60372.1	0.00680272							2.71032	0.115646
				7.49282	0							60372.1	0							2.71032	0
				7.49529	0							60402	0							2.71222	0
				7.49529	0.0816327							60402	0.00680272							2.71222	0.115646
				7.49777	0.0816327							60431.9	0.00680272							2.71412	0.115646
				7.49777	0							60431.9	0							2.71412	0
				7.50025	0							60461.8	0							2.71603	0
				7.50025	0.0816327							60461.8	0.00680272							2.71603	0.115646
				7.50272	0.0816327							60491.7	0.00680272							2.71793	0.115646
				7.50272	0							60491.7	0							2.71793	0
				7.5052	0							60521.6	0							2.71983	0
				7.5052	0.0816327							60521.6	0.00680272							2.71983	0.115646
				7.50767	0.0816327							60551.5	0.00680272							2.72173	0.115646
				7.50767	0							60551.5	0							2.72173	0
				7.51015	0							60581.4	0							2.72364	0
				7.51015	0.0816327							60581.4	0.00680272							2.72364	0.115646
				7.51262	0.0816327							60611.3	0.00680272							2.72554	0.115646
				7.51262	0							60611.3	0							2.72554	0
				7.5151	0							60641.2	0							2.72744	0
				7.5151	0.0816327							60641.2	0.00680272							2.72744	0.115646
				7.51757	0.0816327							60671.1	0.00680272							2.72934	0.115646
				7.51757	0							60671.1	0							2.72934	0
				7.52005	0							60701	0							2.73125	0
				7.52005	0.0816327							60701	0.00680272							2.73125	0.115646
				7.52252	0.0816327							60730.9	0.00680272							2.73315	0.115646
				7.52252	0							60730.9	0							2.73315	0
				7.525	0							60760.8	0							2.73505	0
				7.525	0.0680272							60760.8	0.00680272							2.73505	0.115646
				7.52748	0.0680272							60790.7	0.00680272							2.73695	0.115646
				7.52748	0							60790.7	0							2.73695	0
				7.52995	0							60820.6	0							2.73886	0
				7.52995	0.0680272							60820.6	0.00680272							2.73886	0.115646
				7.53243	0.0680272							60850.5	0.00680272							2.74076	0.115646
				7.53243	0							60850.5	0							2.74076	0
				7.5349	0							60880.4	0							2.74266	0
				7.5349	0.0680272							60880.4	0.00680272							2.74266	0.115646
				7.53738	0.0680272							60910.3	0.00680272							2.74456	0.115646
				7.53738	0							60910.3	0							2.74456	0
				7.53985	0							60940.2	0							2.74647	0
				7.53985	0.0680272							60940.2	0.00680272							2.74647	0.0544218
				7.54233	0.0680272							60970.1	0.00680272							2.74841	0.0544218
				7.54233	0							60970.1	0							2.74841	0
				7.5448	0															2.75035	0
				7.5448	0.0680272															2.75035	0.0544218
				7.54728	0.0680272															2.75229	0.0544218
				7.54728	0															2.75229	0
				7.54975	0															2.75423	0
				7.54975	0.0680272															2.75423	0.0544218
				7.55223	0.0680272															2.75617	0.0544218
				7.55223	0															2.75617	0
				7.55471	0															2.75811	0
				7.55471	0.0680272															2.75811	0.0544218
				7.55718	0.0680272															2.76005	0.0544218
				7.55718	0															2.76005	0
				7.55966	0															2.76199	0
				7.55966	0.0680272															2.76199	0.0544218
				7.56213	0.0680272															2.76393	0.0544218
				7.56213	0															2.76393	0
				7.56461	0															2.76587	0
				7.56461	0.0680272															2.76587	0.0544218
				7.56708	0.0680272															2.76781	0.0544218
				7.56708	0															2.76781	0
				7.56956	0															2.76975	0
				7.56956	0.0680272															2.76975	0.0544218
				7.57203	0.0680272															2.77169	0.0544218
				7.57203	0															2.77169	0
				7.57451	0															2.77363	0
				7.57451	0.0680272															2.77363	0.0544218
				7.57699	0.0680272															2.77557	0.0544218
				7.57699	0															2.77557	0
				7.57946	0															2.77751	0
				7.57946	0.0680272															2.77751	0.0544218
				7.58194	0.0680272															2.77946	0.0544218
				7.58194	0															2.77946	0
				7.58441	0															2.7814	0
				7.58441	0.0680272															2.7814	0.0544218
				7.58689	0.0680272															2.78334	0.0544218
				7.58689	0															2.78334	0
				7.58936	0															2.78528	0
				7.58936	0.0680272															2.78528	0.0544218
				7.59184	0.0680272															2.78722	0.0544218
				7.59184	0															2.78722	0
				7.59431	0															2.78916	0
				7.59431	0.0680272															2.78916	0.0544218
				7.59679	0.0680272															2.7911	0.0544218
				7.59679	0															2.7911	0
				7.59926	0															2.79304	0
				7.59926	0.0680272															2.79304	0.0544218
				7.60174	0.0680272															2.79498	0.0544218
				7.60174	0															2.79498	0
				7.60422	0															2.79692	0
				7.60422	0.0680272															2.79692	0.0544218
				7.60669	0.0680272															2.79886	0.0544218
				7.60669	0															2.79886	0
				7.60917	0															2.8008	0
				7.60917	0.0680272															2.8008	0.0544218
				7.61164	0.0680272															2.80274	0.0544218
				7.61164	0															2.80274	0
				7.61412	0															2.80468	0
				7.61412	0.0680272															2.80468	0.0544218
				7.61659	0.0680272															2.80662	0.0544218
				7.61659	0															2.80662	0
				7.61907	0															2.80856	0
				7.61907	0.0680272															2.80856	0.0544218
				7.62154	0.0680272															2.8105	0.0544218
				7.62154	0															2.8105	0
				7.62402	0															2.81244	0
				7.62402	0.0680272															2.81244	0.0544218
				7.6265	0.0680272															2.81438	0.0544218
				7.6265	0															2.81438	0
				7.62897	0															2.81633	0
				7.62897	0.0680272															2.81633	0.0544218
				7.63145	0.0680272															2.81827	0.0544218
				7.63145	0															2.81827	0
				7.63392	0															2.82021	0
				7.63392	0.0680272															2.82021	0.0544218
				7.6364	0.0680272															2.82215	0.0544218
				7.6364	0															2.82215	0
				7.63887	0															2.82409	0
				7.63887	0.0680272															2.82409	0.0544218
				7.64135	0.0680272															2.82603	0.0544218
				7.64135	0															2.82603	0
				7.64382	0															2.82797	0
				7.64382	0.0680272															2.82797	0.0544218
				7.6463	0.0680272															2.82991	0.0544218
				7.6463	0															2.82991	0
				7.64877	0															2.83185	0
				7.64877	0.0680272															2.83185	0.0544218
				7.65125	0.0680272															2.83379	0.0544218
				7.65125	0															2.83379	0
				7.65373	0															2.83573	0
				7.65373	0.0680272															2.83573	0.0544218
				7.6562	0.0680272															2.83767	0.0544218
				7.6562	0															2.83767	0
				7.65868	0															2.83961	0
				7.65868	0.0680272															2.83961	0.0544218
				7.66115	0.0680272															2.84155	0.0544218
				7.66115	0															2.84155	0
				7.66363	0															2.84349	0
				7.66363	0.0680272															2.84349	0.0544218
				7.6661	0.0680272															2.84543	0.0544218
				7.6661	0															2.84543	0
				7.66858	0															2.84737	0
				7.66858	0.0680272															2.84737	0.0544218
				7.67105	0.0680272															2.84931	0.0544218
				7.67105	0															2.84931	0
				7.67353	0															2.85125	0
				7.67353	0.0680272															2.85125	0.0544218
				7.676	0.0680272															2.8532	0.0544218
				7.676	0															2.8532	0
				7.67848	0															2.85514	0
				7.67848	0.0680272															2.85514	0.0544218
				7.68096	0.0680272															2.85708	0.0544218
				7.68096	0															2.85708	0
				7.68343	0															2.85902	0
				7.68343	0.0680272															2.85902	0.0544218
				7.68591	0.0680272															2.86096	0.0544218
				7.68591	0															2.86096	0
				7.68838	0															2.8629	0
				7.68838	0.0680272															2.8629	0.0544218
				7.69086	0.0680272															2.86484	0.0544218
				7.69086	0															2.86484	0
				7.69333	0															2.86678	0
				7.69333	0.0680272															2.86678	0.0544218
				7.69581	0.0680272															2.86872	0.0544218
				7.69581	0															2.86872	0
				7.69828	0															2.87066	0
				7.69828	0.0680272															2.87066	0.0544218
				7.70076	0.0680272															2.8726	0.0544218
				7.70076	0															2.8726	0
				7.70324	0															2.87454	0
				7.70324	0.0680272															2.87454	0.0544218
				7.70571	0.0680272															2.87648	0.0544218
				7.70571	0															2.87648	0
				7.70819	0															2.87842	0
				7.70819	0.0680272															2.87842	0.0544218
				7.71066	0.0680272															2.88036	0.0544218
				7.71066	0															2.88036	0
				7.71314	0															2.8823	0
				7.71314	0.0680272															2.8823	0.0544218
				7.71561	0.0680272															2.88424	0.0544218
				7.71561	0															2.88424	0
				7.71809	0															2.88618	0
				7.71809	0.0680272															2.88618	0.0544218
				7.72056	0.0680272															2.88812	0.0544218
				7.72056	0															2.88812	0
				7.72304	0															2.89006	0
				7.72304	0.0680272															2.89006	0.0544218
				7.72551	0.0680272															2.89201	0.0544218
				7.72551	0															2.89201	0
				7.72799	0															2.89395	0
				7.72799	0.0680272															2.89395	0.0544218
				7.73047	0.0680272															2.89589	0.0544218
				7.73047	0															2.89589	0
				7.73294	0															2.89783	0
				7.73294	0.0680272															2.89783	0.0544218
				7.73542	0.0680272															2.89977	0.0544218
				7.73542	0															2.89977	0
				7.73789	0															2.90171	0
				7.73789	0.0680272															2.90171	0.0544218
				7.74037	0.0680272															2.90365	0.0544218
				7.74037	0															2.90365	0
				7.74284	0															2.90559	0
				7.74284	0.0680272															2.90559	0.0544218
				7.74532	0.0680272															2.90753	0.0544218
				7.74532	0															2.90753	0
				7.74779	0															2.90947	0
				7.74779	0.0680272															2.90947	0.0544218
				7.75027	0.0680272															2.91141	0.0544218
				7.75027	0															2.91141	0
				7.75275	0															2.91335	0
				7.75275	0.0680272															2.91335	0.0544218
				7.75522	0.0680272															2.91529	0.0544218
				7.75522	0															2.91529	0
				7.7577	0															2.91723	0
				7.7577	0.0680272															2.91723	0.0544218
				7.76017	0.0680272															2.91917	0.0544218
				7.76017	0															2.91917	0
				7.76265	0															2.92111	0
				7.76265	0.0680272															2.92111	0.0544218
				7.76512	0.0680272															2.92305	0.0544218
				7.76512	0															2.92305	0
				7.7676	0															2.92499	0
				7.7676	0.0680272															2.92499	0.0544218
				7.77007	0.0680272															2.92693	0.0544218
				7.77007	0															2.92693	0
				7.77255	0															2.92888	0
				7.77255	0.0680272															2.92888	0.0544218
				7.77502	0.0680272															2.93082	0.0544218
				7.77502	0															2.93082	0
				7.7775	0															2.93276	0
				7.7775	0.0884354															2.93276	0.0544218
				7.78003	0.0884354															2.9347	0.0544218
				7.78003	0															2.9347	0
				7.78255	0															2.93664	0
				7.78255	0.0884354															2.93664	0.0544218
				7.78507	0.0884354															2.93858	0.0544218
				7.78507	0															2.93858	0
				7.7876	0															2.94052	0
				7.7876	0.0884354															2.94052	0.0272109
				7.79012	0.0884354															2.94246	0.0272109
				7.79012	0															2.94246	0
				7.79265	0															2.9444	0
				7.79265	0.0884354															2.9444	0.0272109
				7.79517	0.0884354															2.94634	0.0272109
				7.79517	0															2.94634	0
				7.7977	0															2.94828	0
				7.7977	0.0884354															2.94828	0.0272109
				7.80023	0.0884354															2.95022	0.0272109
				7.80023	0															2.95022	0
				7.80275	0															2.95216	0
				7.80275	0.0884354															2.95216	0.0272109
				7.80527	0.0884354															2.9541	0.0272109
				7.80527	0															2.9541	0
				7.8078	0															2.95604	0
				7.8078	0.0884354															2.95604	0.0272109
				7.81032	0.0884354															2.95798	0.0272109
				7.81032	0															2.95798	0
				7.81285	0															2.95992	0
				7.81285	0.0884354															2.95992	0.0272109
				7.81537	0.0884354															2.96186	0.0272109
				7.81537	0															2.96186	0
				7.8179	0															2.9638	0
				7.8179	0.0884354															2.9638	0.0272109
				7.82043	0.0884354															2.96575	0.0272109
				7.82043	0															2.96575	0
				7.82295	0															2.96769	0
				7.82295	0.0884354															2.96769	0.0272109
				7.82547	0.0884354															2.96963	0.0272109
				7.82547	0															2.96963	0
				7.828	0															2.97157	0
				7.828	0.0884354															2.97157	0.0272109
				7.83052	0.0884354															2.97351	0.0272109
				7.83052	0															2.97351	0
				7.83305	0															2.97545	0
				7.83305	0.0884354															2.97545	0.0272109
				7.83557	0.0884354															2.97739	0.0272109
				7.83557	0															2.97739	0
				7.8381	0															2.97933	0
				7.8381	0.0884354															2.97933	0.0272109
				7.84063	0.0884354															2.98127	0.0272109
				7.84063	0															2.98127	0
				7.84315	0															2.98321	0
				7.84315	0.0884354															2.98321	0.0272109
				7.84567	0.0884354															2.98515	0.0272109
				7.84567	0															2.98515	0
				7.8482	0															2.98709	0
				7.8482	0.0884354															2.98709	0.0272109
				7.85072	0.0884354															2.98903	0.0272109
				7.85072	0															2.98903	0
				7.85325	0															2.99097	0
				7.85325	0.0884354															2.99097	0.0272109
				7.85577	0.0884354															2.99291	0.0272109
				7.85577	0															2.99291	0
				7.8583	0															2.99485	0
				7.8583	0.0884354															2.99485	0.0272109
				7.86082	0.0884354															2.99679	0.0272109
				7.86082	0															2.99679	0
				7.86335	0															2.99873	0
				7.86335	0.0884354															2.99873	0.0272109
				7.86587	0.0884354															3.00067	0.0272109
				7.86587	0															3.00067	0
				7.8684	0															3.00262	0
				7.8684	0.0884354															3.00262	0.0272109
				7.87092	0.0884354															3.00456	0.0272109
				7.87092	0															3.00456	0
				7.87345	0															3.0065	0
				7.87345	0.0884354															3.0065	0.0272109
				7.87597	0.0884354															3.00844	0.0272109
				7.87597	0															3.00844	0
				7.8785	0															3.01038	0
				7.8785	0.0884354															3.01038	0.0272109
				7.88102	0.0884354															3.01232	0.0272109
				7.88102	0															3.01232	0
				7.88355	0															3.01426	0
				7.88355	0.0884354															3.01426	0.0272109
				7.88607	0.0884354															3.0162	0.0272109
				7.88607	0															3.0162	0
				7.8886	0															3.01814	0
				7.8886	0.0884354															3.01814	0.0272109
				7.89112	0.0884354															3.02008	0.0272109
				7.89112	0															3.02008	0
				7.89365	0															3.02202	0
				7.89365	0.0884354															3.02202	0.0272109
				7.89617	0.0884354															3.02396	0.0272109
				7.89617	0															3.02396	0
				7.8987	0															3.0259	0
				7.8987	0.0884354															3.0259	0.0272109
				7.90122	0.0884354															3.02784	0.0272109
				7.90122	0															3.02784	0
				7.90375	0															3.02978	0
				7.90375	0.0884354															3.02978	0.0272109
				7.90627	0.0884354															3.03172	0.0272109
				7.90627	0															3.03172	0
				7.9088	0															3.03366	0
				7.9088	0.0884354															3.03366	0.0272109
				7.91132	0.0884354															3.0356	0.0272109
				7.91132	0															3.0356	0
				7.91385	0															3.03754	0
				7.91385	0.0884354															3.03754	0.0272109
				7.91637	0.0884354															3.03948	0.0272109
				7.91637	0															3.03948	0
				7.9189	0															3.04143	0
				7.9189	0.0884354															3.04143	0.0272109
				7.92142	0.0884354															3.04337	0.0272109
				7.92142	0															3.04337	0
				7.92395	0															3.04531	0
				7.92395	0.0884354															3.04531	0.0272109
				7.92647	0.0884354															3.04725	0.0272109
				7.92647	0															3.04725	0
				7.929	0															3.04919	0
				7.929	0.0884354															3.04919	0.0272109
				7.93152	0.0884354															3.05113	0.0272109
				7.93152	0															3.05113	0
				7.93405	0															3.05307	0
				7.93405	0.0884354															3.05307	0.0272109
				7.93657	0.0884354															3.05501	0.0272109
				7.93657	0															3.05501	0
				7.9391	0															3.05695	0
				7.9391	0.0884354															3.05695	0.0272109
				7.94162	0.0884354															3.05889	0.0272109
				7.94162	0															3.05889	0
				7.94415	0															3.06083	0
				7.94415	0.0884354															3.06083	0.0272109
				7.94667	0.0884354															3.06277	0.0272109
				7.94667	0															3.06277	0
				7.9492	0															3.06471	0
				7.9492	0.0884354															3.06471	0.0272109
				7.95172	0.0884354															3.06665	0.0272109
				7.95172	0															3.06665	0
				7.95425	0															3.06859	0
				7.95425	0.0884354															3.06859	0.0272109
				7.95677	0.0884354															3.07053	0.0272109
				7.95677	0															3.07053	0
				7.9593	0															3.07247	0
				7.9593	0.0884354															3.07247	0.0272109
				7.96182	0.0884354															3.07441	0.0272109
				7.96182	0															3.07441	0
				7.96435	0															3.07635	0
				7.96435	0.0884354															3.07635	0.0272109
				7.96687	0.0884354															3.0783	0.0272109
				7.96687	0															3.0783	0
				7.9694	0															3.08024	0
				7.9694	0.0884354															3.08024	0.0272109
				7.97192	0.0884354															3.08218	0.0272109
				7.97192	0															3.08218	0
				7.97445	0															3.08412	0
				7.97445	0.0884354															3.08412	0.0272109
				7.97697	0.0884354															3.08606	0.0272109
				7.97697	0															3.08606	0
				7.9795	0															3.088	0
				7.9795	0.0884354															3.088	0.0272109
				7.98202	0.0884354															3.08994	0.0272109
				7.98202	0															3.08994	0
				7.98455	0															3.09188	0
				7.98455	0.0884354															3.09188	0.0272109
				7.98707	0.0884354															3.09382	0.0272109
				7.98707	0															3.09382	0
				7.9896	0															3.09576	0
				7.9896	0.0884354															3.09576	0.0272109
				7.99212	0.0884354															3.0977	0.0272109
				7.99212	0															3.0977	0
				7.99465	0															3.09964	0
				7.99465	0.0884354															3.09964	0.0272109
				7.99717	0.0884354															3.10158	0.0272109
				7.99717	0															3.10158	0
				7.9997	0															3.10352	0
				7.9997	0.0884354															3.10352	0.0272109
				8.00222	0.0884354															3.10546	0.0272109
				8.00222	0															3.10546	0
[truncated: 1,852 more rows]

## Sheet: Histogramme_HID3
0	0			0	0
0	0.845638			0	0.845638
3600	0.845638			35.2941	0.845638
3600	0			35.2941	0
3600	0.0369128			70.5882	0
7200	0.0369128			70.5882	0.845638
7200	0			105.882	0.845638
7200	0.0503356			105.882	0
10800	0.0503356			141.176	0
10800	0			141.176	0.845638
10800	0.0167785			176.471	0.845638
14400	0.0167785			176.471	0
14400	0			211.765	0
14400	0.0134228			211.765	0.845638
18000	0.0134228			247.059	0.845638
18000	0			247.059	0
18000	0.0033557			282.353	0
21600	0.0033557			282.353	0.845638
21600	0			317.647	0.845638
21600	0.00671141			317.647	0
25200	0.00671141			352.941	0
25200	0			352.941	0.845638
25200	0			388.235	0.845638
28800	0			388.235	0
28800	0			423.529	0
28800	0.00671141			423.529	0.845638
32400	0.00671141			458.824	0.845638
32400	0			458.824	0
32400	0			494.118	0
36000	0			494.118	0.845638
36000	0			529.412	0.845638
36000	0.0100671			529.412	0
39600	0.0100671			564.706	0
39600	0			564.706	0.845638
39600	0			600	0.845638
43200	0			600	0
43200	0			635.294	0
43200	0.0033557			635.294	0.845638
46800	0.0033557			670.588	0.845638
46800	0			670.588	0
46800	0			705.882	0
50400	0			705.882	0.845638
50400	0			741.176	0.845638
50400	0			741.176	0
54000	0			776.471	0
54000	0			776.471	0.845638
54000	0			811.765	0.845638
57600	0			811.765	0
57600	0			847.059	0
57600	0.0033557			847.059	0.845638
61200	0.0033557			882.353	0.845638
61200	0			882.353	0
61200	0			917.647	0
64800	0			917.647	0.845638
64800	0			952.941	0.845638
64800	0			952.941	0
68400	0			988.235	0
68400	0			988.235	0.845638
68400	0.0033557			1023.53	0.845638
72000	0.0033557			1023.53	0
72000	0			1058.82	0
				1058.82	0.845638
				1094.12	0.845638
				1094.12	0
				1129.41	0
				1129.41	0.845638
				1164.71	0.845638
				1164.71	0
				1200	0
				1200	0.845638
				1235.29	0.845638
				1235.29	0
				1270.59	0
				1270.59	0.845638
				1305.88	0.845638
				1305.88	0
				1341.18	0
				1341.18	0.845638
				1376.47	0.845638
				1376.47	0
				1411.76	0
				1411.76	0.845638
				1447.06	0.845638
				1447.06	0
				1482.35	0
				1482.35	0.845638
				1517.65	0.845638
				1517.65	0
				1552.94	0
				1552.94	0.845638
				1588.24	0.845638
				1588.24	0
				1623.53	0
				1623.53	0.845638
				1658.82	0.845638
				1658.82	0
				1694.12	0
				1694.12	0.845638
				1729.41	0.845638
				1729.41	0
				1764.71	0
				1764.71	0.845638
				1800	0.845638
				1800	0
				1835.29	0
				1835.29	0.845638
				1870.59	0.845638
				1870.59	0
				1905.88	0
				1905.88	0.845638
				1941.18	0.845638
				1941.18	0
				1976.47	0
				1976.47	0.845638
				2011.76	0.845638
				2011.76	0
				2047.06	0
				2047.06	0.845638
				2082.35	0.845638
				2082.35	0
				2117.65	0
				2117.65	0.845638
				2152.94	0.845638
				2152.94	0
				2188.24	0
				2188.24	0.845638
				2223.53	0.845638
				2223.53	0
				2258.82	0
				2258.82	0.845638
				2294.12	0.845638
				2294.12	0
				2329.41	0
				2329.41	0.845638
				2364.71	0.845638
				2364.71	0
				2400	0
				2400	0.845638
				2435.29	0.845638
				2435.29	0
				2470.59	0
				2470.59	0.845638
				2505.88	0.845638
				2505.88	0
				2541.18	0
				2541.18	0.845638
				2576.47	0.845638
				2576.47	0
				2611.76	0
				2611.76	0.845638
				2647.06	0.845638
				2647.06	0
				2682.35	0
				2682.35	0.845638
				2717.65	0.845638
				2717.65	0
				2752.94	0
				2752.94	0.845638
				2788.24	0.845638
				2788.24	0
				2823.53	0
				2823.53	0.845638
				2858.82	0.845638
				2858.82	0
				2894.12	0
				2894.12	0.845638
				2929.41	0.845638
				2929.41	0
				2964.71	0
				2964.71	0.845638
				3000	0.845638
				3000	0
				3035.29	0
				3035.29	0.845638
				3070.59	0.845638
				3070.59	0
				3105.88	0
				3105.88	0.845638
				3141.18	0.845638
				3141.18	0
				3176.47	0
				3176.47	0.845638
				3211.76	0.845638
				3211.76	0
				3247.06	0
				3247.06	0.845638
				3282.35	0.845638
				3282.35	0
				3317.65	0
				3317.65	0.845638
				3352.94	0.845638
				3352.94	0
				3388.24	0
				3388.24	0.845638
				3423.53	0.845638
				3423.53	0
				3458.82	0
				3458.82	0.845638
				3494.12	0.845638
				3494.12	0
				3529.41	0
				3529.41	0.845638
				3564.71	0.845638
				3564.71	0
				3600	0
				3600	0.0369128
				3635.29	0.0369128
				3635.29	0
				3670.59	0
				3670.59	0.0369128
				3705.88	0.0369128
				3705.88	0
				3741.18	0
				3741.18	0.0369128
				3776.47	0.0369128
				3776.47	0
				3811.76	0
				3811.76	0.0369128
				3847.06	0.0369128
				3847.06	0
				3882.35	0
				3882.35	0.0369128
				3917.65	0.0369128
				3917.65	0
				3952.94	0
				3952.94	0.0369128
				3988.24	0.0369128
				3988.24	0
				4023.53	0
				4023.53	0.0369128
				4058.82	0.0369128
				4058.82	0
				4094.12	0
				4094.12	0.0369128
				4129.41	0.0369128
				4129.41	0
				4164.71	0
				4164.71	0.0369128
				4200	0.0369128
				4200	0
				4235.29	0
				4235.29	0.0369128
				4270.59	0.0369128
				4270.59	0
				4305.88	0
				4305.88	0.0369128
				4341.18	0.0369128
				4341.18	0
				4376.47	0
				4376.47	0.0369128
				4411.76	0.0369128
				4411.76	0
				4447.06	0
				4447.06	0.0369128
				4482.35	0.0369128
				4482.35	0
				4517.65	0
				4517.65	0.0369128
				4552.94	0.0369128
				4552.94	0
				4588.24	0
				4588.24	0.0369128
				4623.53	0.0369128
				4623.53	0
				4658.82	0
				4658.82	0.0369128
				4694.12	0.0369128
				4694.12	0
				4729.41	0
				4729.41	0.0369128
				4764.71	0.0369128
				4764.71	0
				4800	0
				4800	0.0369128
				4835.29	0.0369128
				4835.29	0
				4870.59	0
				4870.59	0.0369128
				4905.88	0.0369128
				4905.88	0
				4941.18	0
				4941.18	0.0369128
				4976.47	0.0369128
				4976.47	0
				5011.76	0
				5011.76	0.0369128
				5047.06	0.0369128
				5047.06	0
				5082.35	0
				5082.35	0.0369128
				5117.65	0.0369128
				5117.65	0
				5152.94	0
				5152.94	0.0369128
				5188.24	0.0369128
				5188.24	0
				5223.53	0
				5223.53	0.0369128
				5258.82	0.0369128
				5258.82	0
				5294.12	0
				5294.12	0.0369128
				5329.41	0.0369128
				5329.41	0
				5364.71	0
				5364.71	0.0369128
				5400	0.0369128
				5400	0
				5435.29	0
				5435.29	0.0369128
				5470.59	0.0369128
				5470.59	0
				5505.88	0
				5505.88	0.0369128
				5541.18	0.0369128
				5541.18	0
				5576.47	0
				5576.47	0.0369128
				5611.76	0.0369128
				5611.76	0
				5647.06	0
				5647.06	0.0369128
				5682.35	0.0369128
				5682.35	0
				5717.65	0
				5717.65	0.0369128
				5752.94	0.0369128
				5752.94	0
				5788.24	0
				5788.24	0.0369128
				5823.53	0.0369128
				5823.53	0
				5858.82	0
				5858.82	0.0369128
				5894.12	0.0369128
				5894.12	0
				5929.41	0
				5929.41	0.0369128
				5964.71	0.0369128
				5964.71	0
				6000	0
				6000	0.0369128
				6035.29	0.0369128
				6035.29	0
				6070.59	0
				6070.59	0.0369128
				6105.88	0.0369128
				6105.88	0
				6141.18	0
				6141.18	0.0369128
				6176.47	0.0369128
				6176.47	0
				6211.76	0
				6211.76	0.0369128
				6247.06	0.0369128
				6247.06	0
				6282.35	0
				6282.35	0.0369128
				6317.65	0.0369128
				6317.65	0
				6352.94	0
				6352.94	0.0369128
				6388.24	0.0369128
				6388.24	0
				6423.53	0
				6423.53	0.0369128
				6458.82	0.0369128
				6458.82	0
				6494.12	0
				6494.12	0.0369128
				6529.41	0.0369128
				6529.41	0
				6564.71	0
				6564.71	0.0369128
				6600	0.0369128
				6600	0
				6635.29	0
				6635.29	0.0369128
				6670.59	0.0369128
				6670.59	0
				6705.88	0
				6705.88	0.0369128
				6741.18	0.0369128
				6741.18	0
				6776.47	0
				6776.47	0.0369128
				6811.76	0.0369128
				6811.76	0
				6847.06	0
				6847.06	0.0369128
				6882.35	0.0369128
				6882.35	0
				6917.65	0
				6917.65	0.0369128
				6952.94	0.0369128
				6952.94	0
				6988.24	0
				6988.24	0.0369128
				7023.53	0.0369128
				7023.53	0
				7058.82	0
				7058.82	0.0369128
				7094.12	0.0369128
				7094.12	0
				7129.41	0
				7129.41	0.0369128
				7164.71	0.0369128
				7164.71	0
				7200	0
				7200	0.0503356
				7235.29	0.0503356
				7235.29	0
				7270.59	0
				7270.59	0.0503356
				7305.88	0.0503356
				7305.88	0
				7341.18	0
				7341.18	0.0503356
				7376.47	0.0503356
				7376.47	0
				7411.76	0
				7411.76	0.0503356
				7447.06	0.0503356
				7447.06	0
				7482.35	0
				7482.35	0.0503356
				7517.65	0.0503356
				7517.65	0
				7552.94	0
				7552.94	0.0503356
				7588.24	0.0503356
				7588.24	0
				7623.53	0
				7623.53	0.0503356
				7658.82	0.0503356
				7658.82	0
				7694.12	0
				7694.12	0.0503356
				7729.41	0.0503356
				7729.41	0
				7764.71	0
				7764.71	0.0503356
				7800	0.0503356
				7800	0
				7835.29	0
				7835.29	0.0503356
				7870.59	0.0503356
				7870.59	0
				7905.88	0
				7905.88	0.0503356
				7941.18	0.0503356
				7941.18	0
				7976.47	0
				7976.47	0.0503356
				8011.76	0.0503356
				8011.76	0
				8047.06	0
				8047.06	0.0503356
				8082.35	0.0503356
				8082.35	0
				8117.65	0
				8117.65	0.0503356
				8152.94	0.0503356
				8152.94	0
				8188.24	0
				8188.24	0.0503356
				8223.53	0.0503356
				8223.53	0
				8258.82	0
				8258.82	0.0503356
				8294.12	0.0503356
				8294.12	0
				8329.41	0
				8329.41	0.0503356
				8364.71	0.0503356
				8364.71	0
				8400	0
				8400	0.0503356
				8435.29	0.0503356
				8435.29	0
				8470.59	0
				8470.59	0.0503356
				8505.88	0.0503356
				8505.88	0
				8541.18	0
				8541.18	0.0503356
				8576.47	0.0503356
				8576.47	0
				8611.76	0
				8611.76	0.0503356
				8647.06	0.0503356
				8647.06	0
				8682.35	0
				8682.35	0.0503356
				8717.65	0.0503356
				8717.65	0
				8752.94	0
				8752.94	0.0503356
				8788.24	0.0503356
				8788.24	0
				8823.53	0
				8823.53	0.0503356
				8858.82	0.0503356
				8858.82	0
				8894.12	0
				8894.12	0.0503356
				8929.41	0.0503356
				8929.41	0
				8964.71	0
				8964.71	0.0503356
				9000	0.0503356
				9000	0
				9035.29	0
				9035.29	0.0503356
				9070.59	0.0503356
				9070.59	0
				9105.88	0
				9105.88	0.0503356
				9141.18	0.0503356
				9141.18	0
				9176.47	0
				9176.47	0.0503356
				9211.76	0.0503356
				9211.76	0
				9247.06	0
				9247.06	0.0503356
				9282.35	0.0503356
				9282.35	0
				9317.65	0
				9317.65	0.0503356
				9352.94	0.0503356
				9352.94	0
				9388.24	0
				9388.24	0.0503356
				9423.53	0.0503356
				9423.53	0
				9458.82	0
				9458.82	0.0503356
				9494.12	0.0503356
				9494.12	0
				9529.41	0
				9529.41	0.0503356
				9564.71	0.0503356
				9564.71	0
				9600	0
				9600	0.0503356
				9635.29	0.0503356
				9635.29	0
				9670.59	0
				9670.59	0.0503356
				9705.88	0.0503356
				9705.88	0
				9741.18	0
				9741.18	0.0503356
				9776.47	0.0503356
				9776.47	0
				9811.76	0
				9811.76	0.0503356
				9847.06	0.0503356
				9847.06	0
				9882.35	0
				9882.35	0.0503356
				9917.65	0.0503356
				9917.65	0
				9952.94	0
				9952.94	0.0503356
				9988.24	0.0503356
				9988.24	0
				10023.5	0
				10023.5	0.0503356
				10058.8	0.0503356
				10058.8	0
				10094.1	0
				10094.1	0.0503356
				10129.4	0.0503356
				10129.4	0
				10164.7	0
				10164.7	0.0503356
				10200	0.0503356
				10200	0
				10235.3	0
				10235.3	0.0503356
				10270.6	0.0503356
				10270.6	0
				10305.9	0
				10305.9	0.0503356
				10341.2	0.0503356
				10341.2	0
				10376.5	0
				10376.5	0.0503356
				10411.8	0.0503356
				10411.8	0
				10447.1	0
				10447.1	0.0503356
				10482.4	0.0503356
				10482.4	0
				10517.6	0
				10517.6	0.0503356
				10552.9	0.0503356
				10552.9	0
				10588.2	0
				10588.2	0.0503356
				10623.5	0.0503356
				10623.5	0
				10658.8	0
				10658.8	0.0503356
				10694.1	0.0503356
				10694.1	0
				10729.4	0
				10729.4	0.0503356
				10764.7	0.0503356
				10764.7	0
				10800	0
				10800	0.0167785
				10835.3	0.0167785
				10835.3	0
				10870.6	0
				10870.6	0.0167785
				10905.9	0.0167785
				10905.9	0
				10941.2	0
				10941.2	0.0167785
				10976.5	0.0167785
				10976.5	0
				11011.8	0
				11011.8	0.0167785
				11047.1	0.0167785
				11047.1	0
				11082.4	0
				11082.4	0.0167785
				11117.6	0.0167785
				11117.6	0
				11152.9	0
				11152.9	0.0167785
				11188.2	0.0167785
				11188.2	0
				11223.5	0
				11223.5	0.0167785
				11258.8	0.0167785
				11258.8	0
				11294.1	0
				11294.1	0.0167785
				11329.4	0.0167785
				11329.4	0
				11364.7	0
				11364.7	0.0167785
				11400	0.0167785
				11400	0
				11435.3	0
				11435.3	0.0167785
				11470.6	0.0167785
				11470.6	0
				11505.9	0
				11505.9	0.0167785
				11541.2	0.0167785
				11541.2	0
				11576.5	0
				11576.5	0.0167785
				11611.8	0.0167785
				11611.8	0
				11647.1	0
				11647.1	0.0167785
				11682.4	0.0167785
				11682.4	0
				11717.6	0
				11717.6	0.0167785
				11752.9	0.0167785
				11752.9	0
				11788.2	0
				11788.2	0.0167785
				11823.5	0.0167785
				11823.5	0
				11858.8	0
				11858.8	0.0167785
				11894.1	0.0167785
				11894.1	0
				11929.4	0
				11929.4	0.0167785
				11964.7	0.0167785
				11964.7	0
				12000	0
				12000	0.0167785
				12035.3	0.0167785
				12035.3	0
				12070.6	0
				12070.6	0.0167785
				12105.9	0.0167785
				12105.9	0
				12141.2	0
				12141.2	0.0167785
				12176.5	0.0167785
				12176.5	0
				12211.8	0
				12211.8	0.0167785
				12247.1	0.0167785
				12247.1	0
				12282.4	0
				12282.4	0.0167785
				12317.6	0.0167785
				12317.6	0
				12352.9	0
				12352.9	0.0167785
				12388.2	0.0167785
				12388.2	0
				12423.5	0
				12423.5	0.0167785
				12458.8	0.0167785
				12458.8	0
				12494.1	0
				12494.1	0.0167785
				12529.4	0.0167785
				12529.4	0
				12564.7	0
				12564.7	0.0167785
				12600	0.0167785
				12600	0
				12635.3	0
				12635.3	0.0167785
				12670.6	0.0167785
				12670.6	0
				12705.9	0
				12705.9	0.0167785
				12741.2	0.0167785
				12741.2	0
				12776.5	0
				12776.5	0.0167785
				12811.8	0.0167785
				12811.8	0
				12847.1	0
				12847.1	0.0167785
				12882.4	0.0167785
				12882.4	0
				12917.6	0
				12917.6	0.0167785
				12952.9	0.0167785
				12952.9	0
				12988.2	0
				12988.2	0.0167785
				13023.5	0.0167785
				13023.5	0
				13058.8	0
				13058.8	0.0167785
				13094.1	0.0167785
				13094.1	0
				13129.4	0
				13129.4	0.0167785
				13164.7	0.0167785
				13164.7	0
				13200	0
				13200	0.0167785
				13235.3	0.0167785
				13235.3	0
				13270.6	0
				13270.6	0.0167785
				13305.9	0.0167785
				13305.9	0
				13341.2	0
				13341.2	0.0167785
				13376.5	0.0167785
				13376.5	0
				13411.8	0
				13411.8	0.0167785
				13447.1	0.0167785
				13447.1	0
				13482.4	0
				13482.4	0.0167785
				13517.6	0.0167785
				13517.6	0
				13552.9	0
				13552.9	0.0167785
				13588.2	0.0167785
				13588.2	0
				13623.5	0
				13623.5	0.0167785
				13658.8	0.0167785
				13658.8	0
				13694.1	0
				13694.1	0.0167785
				13729.4	0.0167785
				13729.4	0
				13764.7	0
				13764.7	0.0167785
				13800	0.0167785
				13800	0
				13835.3	0
				13835.3	0.0167785
				13870.6	0.0167785
				13870.6	0
				13905.9	0
				13905.9	0.0167785
				13941.2	0.0167785
				13941.2	0
				13976.5	0
				13976.5	0.0167785
				14011.8	0.0167785
				14011.8	0
				14047.1	0
				14047.1	0.0167785
				14082.4	0.0167785
				14082.4	0
				14117.6	0
				14117.6	0.0167785
				14152.9	0.0167785
				14152.9	0
				14188.2	0
				14188.2	0.0167785
				14223.5	0.0167785
				14223.5	0
				14258.8	0
				14258.8	0.0167785
				14294.1	0.0167785
				14294.1	0
				14329.4	0
				14329.4	0.0167785
				14364.7	0.0167785
				14364.7	0
				14400	0
				14400	0.0134228
				14435.3	0.0134228
				14435.3	0
				14470.6	0
				14470.6	0.0134228
				14505.9	0.0134228
				14505.9	0
				14541.2	0
				14541.2	0.0134228
				14576.5	0.0134228
				14576.5	0
				14611.8	0
				14611.8	0.0134228
				14647.1	0.0134228
				14647.1	0
				14682.4	0
				14682.4	0.0134228
				14717.6	0.0134228
				14717.6	0
				14752.9	0
				14752.9	0.0134228
				14788.2	0.0134228
				14788.2	0
				14823.5	0
				14823.5	0.0134228
				14858.8	0.0134228
				14858.8	0
				14894.1	0
				14894.1	0.0134228
				14929.4	0.0134228
				14929.4	0
				14964.7	0
				14964.7	0.0134228
				15000	0.0134228
				15000	0
				15035.3	0
				15035.3	0.0134228
				15070.6	0.0134228
				15070.6	0
				15105.9	0
				15105.9	0.0134228
				15141.2	0.0134228
				15141.2	0
				15176.5	0
				15176.5	0.0134228
				15211.8	0.0134228
				15211.8	0
				15247.1	0
				15247.1	0.0134228
				15282.4	0.0134228
				15282.4	0
				15317.6	0
				15317.6	0.0134228
				15352.9	0.0134228
				15352.9	0
				15388.2	0
				15388.2	0.0134228
				15423.5	0.0134228
				15423.5	0
				15458.8	0
				15458.8	0.0134228
				15494.1	0.0134228
				15494.1	0
				15529.4	0
				15529.4	0.0134228
				15564.7	0.0134228
				15564.7	0
				15600	0
				15600	0.0134228
				15635.3	0.0134228
				15635.3	0
				15670.6	0
				15670.6	0.0134228
				15705.9	0.0134228
				15705.9	0
				15741.2	0
				15741.2	0.0134228
				15776.5	0.0134228
				15776.5	0
				15811.8	0
				15811.8	0.0134228
				15847.1	0.0134228
				15847.1	0
				15882.4	0
				15882.4	0.0134228
				15917.6	0.0134228
				15917.6	0
				15952.9	0
				15952.9	0.0134228
				15988.2	0.0134228
				15988.2	0
				16023.5	0
				16023.5	0.0134228
				16058.8	0.0134228
				16058.8	0
				16094.1	0
				16094.1	0.0134228
				16129.4	0.0134228
				16129.4	0
				16164.7	0
				16164.7	0.0134228
				16200	0.0134228
				16200	0
				16235.3	0
				16235.3	0.0134228
				16270.6	0.0134228
				16270.6	0
				16305.9	0
				16305.9	0.0134228
				16341.2	0.0134228
				16341.2	0
				16376.5	0
				16376.5	0.0134228
				16411.8	0.0134228
				16411.8	0
				16447.1	0
				16447.1	0.0134228
				16482.4	0.0134228
				16482.4	0
				16517.6	0
				16517.6	0.0134228
				16552.9	0.0134228
				16552.9	0
				16588.2	0
				16588.2	0.0134228
				16623.5	0.0134228
				16623.5	0
				16658.8	0
				16658.8	0.0134228
				16694.1	0.0134228
				16694.1	0
				16729.4	0
				16729.4	0.0134228
				16764.7	0.0134228
				16764.7	0
				16800	0
				16800	0.0134228
				16835.3	0.0134228
				16835.3	0
				16870.6	0
				16870.6	0.0134228
				16905.9	0.0134228
				16905.9	0
				16941.2	0
				16941.2	0.0134228
				16976.5	0.0134228
				16976.5	0
				17011.8	0
				17011.8	0.0134228
				17047.1	0.0134228
				17047.1	0
				17082.4	0
				17082.4	0.0134228
				17117.6	0.0134228
				17117.6	0
				17152.9	0
				17152.9	0.0134228
				17188.2	0.0134228
				17188.2	0
				17223.5	0
				17223.5	0.0134228
				17258.8	0.0134228
				17258.8	0
				17294.1	0
				17294.1	0.0134228
				17329.4	0.0134228
				17329.4	0
				17364.7	0
				17364.7	0.0134228
				17400	0.0134228
				17400	0
				17435.3	0
				17435.3	0.0134228
				17470.6	0.0134228
				17470.6	0
				17505.9	0
				17505.9	0.0134228
				17541.2	0.0134228
				17541.2	0
				17576.5	0
				17576.5	0.0134228
				17611.8	0.0134228
				17611.8	0
				17647.1	0
				17647.1	0.0134228
				17682.4	0.0134228
				17682.4	0
				17717.6	0
				17717.6	0.0134228
				17752.9	0.0134228
				17752.9	0
				17788.2	0
				17788.2	0.0134228
				17823.5	0.0134228
				17823.5	0
				17858.8	0
				17858.8	0.0134228
				17894.1	0.0134228
				17894.1	0
				17929.4	0
				17929.4	0.0134228
				17964.7	0.0134228
				17964.7	0
				18000	0
				18000	0.0033557
				18035.3	0.0033557
				18035.3	0
				18070.6	0
				18070.6	0.0033557
				18105.9	0.0033557
				18105.9	0
				18141.2	0
				18141.2	0.0033557
				18176.5	0.0033557
				18176.5	0
				18211.8	0
				18211.8	0.0033557
				18247.1	0.0033557
				18247.1	0
				18282.4	0
				18282.4	0.0033557
				18317.6	0.0033557
				18317.6	0
				18352.9	0
				18352.9	0.0033557
				18388.2	0.0033557
				18388.2	0
				18423.5	0
				18423.5	0.0033557
				18458.8	0.0033557
				18458.8	0
				18494.1	0
				18494.1	0.0033557
				18529.4	0.0033557
				18529.4	0
				18564.7	0
				18564.7	0.0033557
				18600	0.0033557
				18600	0
				18635.3	0
				18635.3	0.0033557
				18670.6	0.0033557
				18670.6	0
				18705.9	0
				18705.9	0.0033557
				18741.2	0.0033557
				18741.2	0
				18776.5	0
				18776.5	0.0033557
				18811.8	0.0033557
				18811.8	0
				18847.1	0
				18847.1	0.0033557
				18882.4	0.0033557
				18882.4	0
				18917.6	0
				18917.6	0.0033557
				18952.9	0.0033557
				18952.9	0
				18988.2	0
				18988.2	0.0033557
				19023.5	0.0033557
				19023.5	0
				19058.8	0
				19058.8	0.0033557
				19094.1	0.0033557
				19094.1	0
				19129.4	0
				19129.4	0.0033557
				19164.7	0.0033557
				19164.7	0
				19200	0
				19200	0.0033557
				19235.3	0.0033557
				19235.3	0
				19270.6	0
				19270.6	0.0033557
				19305.9	0.0033557
				19305.9	0
				19341.2	0
				19341.2	0.0033557
				19376.5	0.0033557
				19376.5	0
				19411.8	0
				19411.8	0.0033557
				19447.1	0.0033557
				19447.1	0
				19482.4	0
				19482.4	0.0033557
				19517.6	0.0033557
				19517.6	0
				19552.9	0
				19552.9	0.0033557
				19588.2	0.0033557
				19588.2	0
				19623.5	0
				19623.5	0.0033557
				19658.8	0.0033557
				19658.8	0
				19694.1	0
				19694.1	0.0033557
				19729.4	0.0033557
				19729.4	0
				19764.7	0
				19764.7	0.0033557
				19800	0.0033557
				19800	0
				19835.3	0
				19835.3	0.0033557
				19870.6	0.0033557
				19870.6	0
				19905.9	0
				19905.9	0.0033557
				19941.2	0.0033557
				19941.2	0
				19976.5	0
				19976.5	0.0033557
				20011.8	0.0033557
				20011.8	0
				20047.1	0
				20047.1	0.0033557
				20082.4	0.0033557
				20082.4	0
				20117.6	0
				20117.6	0.0033557
				20152.9	0.0033557
				20152.9	0
				20188.2	0
				20188.2	0.0033557
				20223.5	0.0033557
				20223.5	0
				20258.8	0
				20258.8	0.0033557
				20294.1	0.0033557
				20294.1	0
				20329.4	0
				20329.4	0.0033557
				20364.7	0.0033557
				20364.7	0
				20400	0
				20400	0.0033557
				20435.3	0.0033557
				20435.3	0
				20470.6	0
				20470.6	0.0033557
				20505.9	0.0033557
				20505.9	0
				20541.2	0
				20541.2	0.0033557
				20576.5	0.0033557
				20576.5	0
				20611.8	0
				20611.8	0.0033557
				20647.1	0.0033557
				20647.1	0
				20682.4	0
				20682.4	0.0033557
				20717.6	0.0033557
				20717.6	0
				20752.9	0
				20752.9	0.0033557
				20788.2	0.0033557
				20788.2	0
				20823.5	0
				20823.5	0.0033557
				20858.8	0.0033557
				20858.8	0
				20894.1	0
				20894.1	0.0033557
				20929.4	0.0033557
				20929.4	0
				20964.7	0
				20964.7	0.0033557
				21000	0.0033557
				21000	0
				21035.3	0
				21035.3	0.0033557
				21070.6	0.0033557
				21070.6	0
				21105.9	0
				21105.9	0.0033557
				21141.2	0.0033557
				21141.2	0
				21176.5	0
				21176.5	0.0033557
				21211.8	0.0033557
				21211.8	0
				21247.1	0
				21247.1	0.0033557
				21282.4	0.0033557
				21282.4	0
				21317.6	0
				21317.6	0.0033557
				21352.9	0.0033557
				21352.9	0
				21388.2	0
				21388.2	0.0033557
				21423.5	0.0033557
				21423.5	0
				21458.8	0
				21458.8	0.0033557
				21494.1	0.0033557
				21494.1	0
				21529.4	0
				21529.4	0.0033557
				21564.7	0.0033557
				21564.7	0
				21600	0
				21600	0.00671141
				21635.3	0.00671141
				21635.3	0
				21670.6	0
				21670.6	0.00671141
				21705.9	0.00671141
				21705.9	0
				21741.2	0
				21741.2	0.00671141
				21776.5	0.00671141
				21776.5	0
				21811.8	0
				21811.8	0.00671141
				21847.1	0.00671141
				21847.1	0
				21882.4	0
				21882.4	0.00671141
				21917.6	0.00671141
				21917.6	0
				21952.9	0
				21952.9	0.00671141
				21988.2	0.00671141
				21988.2	0
				22023.5	0
				22023.5	0.00671141
				22058.8	0.00671141
				22058.8	0
				22094.1	0
				22094.1	0.00671141
				22129.4	0.00671141
				22129.4	0
				22164.7	0
				22164.7	0.00671141
				22200	0.00671141
				22200	0
				22235.3	0
				22235.3	0.00671141
				22270.6	0.00671141
				22270.6	0
				22305.9	0
				22305.9	0.00671141
				22341.2	0.00671141
				22341.2	0
				22376.5	0
				22376.5	0.00671141
				22411.8	0.00671141
				22411.8	0
				22447.1	0
				22447.1	0.00671141
				22482.4	0.00671141
				22482.4	0
				22517.6	0
				22517.6	0.00671141
				22552.9	0.00671141
				22552.9	0
				22588.2	0
				22588.2	0.00671141
				22623.5	0.00671141
				22623.5	0
				22658.8	0
				22658.8	0.00671141
				22694.1	0.00671141
				22694.1	0
				22729.4	0
				22729.4	0.00671141
				22764.7	0.00671141
				22764.7	0
				22800	0
				22800	0.00671141
				22835.3	0.00671141
				22835.3	0
				22870.6	0
				22870.6	0.00671141
				22905.9	0.00671141
				22905.9	0
				22941.2	0
				22941.2	0.00671141
				22976.5	0.00671141
				22976.5	0
				23011.8	0
				23011.8	0.00671141
				23047.1	0.00671141
				23047.1	0
				23082.4	0
				23082.4	0.00671141
				23117.6	0.00671141
				23117.6	0
				23152.9	0
				23152.9	0.00671141
				23188.2	0.00671141
				23188.2	0
				23223.5	0
				23223.5	0.00671141
				23258.8	0.00671141
				23258.8	0
				23294.1	0
				23294.1	0.00671141
				23329.4	0.00671141
				23329.4	0
				23364.7	0
				23364.7	0.00671141
				23400	0.00671141
				23400	0
				23435.3	0
				23435.3	0.00671141
				23470.6	0.00671141
				23470.6	0
				23505.9	0
				23505.9	0.00671141
				23541.2	0.00671141
				23541.2	0
				23576.5	0
				23576.5	0.00671141
				23611.8	0.00671141
				23611.8	0
				23647.1	0
				23647.1	0.00671141
				23682.4	0.00671141
				23682.4	0
				23717.6	0
				23717.6	0.00671141
				23752.9	0.00671141
				23752.9	0
				23788.2	0
				23788.2	0.00671141
				23823.5	0.00671141
				23823.5	0
				23858.8	0
				23858.8	0.00671141
				23894.1	0.00671141
				23894.1	0
				23929.4	0
				23929.4	0.00671141
				23964.7	0.00671141
				23964.7	0
				24000	0
				24000	0.00671141
				24035.3	0.00671141
				24035.3	0
				24070.6	0
				24070.6	0.00671141
				24105.9	0.00671141
				24105.9	0
				24141.2	0
				24141.2	0.00671141
				24176.5	0.00671141
				24176.5	0
				24211.8	0
				24211.8	0.00671141
				24247.1	0.00671141
				24247.1	0
				24282.4	0
				24282.4	0.00671141
				24317.6	0.00671141
				24317.6	0
				24352.9	0
				24352.9	0.00671141
				24388.2	0.00671141
				24388.2	0
				24423.5	0
				24423.5	0.00671141
				24458.8	0.00671141
				24458.8	0
				24494.1	0
				24494.1	0.00671141
				24529.4	0.00671141
				24529.4	0
				24564.7	0
				24564.7	0.00671141
				24600	0.00671141
				24600	0
				24635.3	0
				24635.3	0.00671141
				24670.6	0.00671141
				24670.6	0
				24705.9	0
				24705.9	0.00671141
				24741.2	0.00671141
				24741.2	0
				24776.5	0
				24776.5	0.00671141
				24811.8	0.00671141
				24811.8	0
				24847.1	0
				24847.1	0.00671141
				24882.4	0.00671141
				24882.4	0
				24917.6	0
				24917.6	0.00671141
				24952.9	0.00671141
				24952.9	0
				24988.2	0
				24988.2	0.00671141
				25023.5	0.00671141
				25023.5	0
				25058.8	0
				25058.8	0.00671141
				25094.1	0.00671141
				25094.1	0
				25129.4	0
				25129.4	0.00671141
				25164.7	0.00671141
				25164.7	0
				28800	0
				28800	0.00671141
				28835.3	0.00671141
				28835.3	0
				28870.6	0
				28870.6	0.00671141
				28905.9	0.00671141
				28905.9	0
				28941.2	0
				28941.2	0.00671141
				28976.5	0.00671141
				28976.5	0
				29011.8	0
				29011.8	0.00671141
				29047.1	0.00671141
				29047.1	0
				29082.4	0
				29082.4	0.00671141
				29117.6	0.00671141
				29117.6	0
				29152.9	0
				29152.9	0.00671141
				29188.2	0.00671141
				29188.2	0
				29223.5	0
				29223.5	0.00671141
				29258.8	0.00671141
				29258.8	0
				29294.1	0
				29294.1	0.00671141
				29329.4	0.00671141
				29329.4	0
				29364.7	0
				29364.7	0.00671141
				29400	0.00671141
				29400	0
				29435.3	0
				29435.3	0.00671141
				29470.6	0.00671141
				29470.6	0
				29505.9	0
				29505.9	0.00671141
				29541.2	0.00671141
				29541.2	0
				29576.5	0
				29576.5	0.00671141
				29611.8	0.00671141
				29611.8	0
				29647.1	0
				29647.1	0.00671141
				29682.4	0.00671141
				29682.4	0
				29717.6	0
				29717.6	0.00671141
				29752.9	0.00671141
				29752.9	0
				29788.2	0
				29788.2	0.00671141
				29823.5	0.00671141
				29823.5	0
				29858.8	0
				29858.8	0.00671141
				29894.1	0.00671141
				29894.1	0
				29929.4	0
				29929.4	0.00671141
				29964.7	0.00671141
				29964.7	0
				30000	0
				30000	0.00671141
				30035.3	0.00671141
				30035.3	0
				30070.6	0
				30070.6	0.00671141
				30105.9	0.00671141
				30105.9	0
				30141.2	0
				30141.2	0.00671141
				30176.5	0.00671141
				30176.5	0
				30211.8	0
				30211.8	0.00671141
				30247.1	0.00671141
				30247.1	0
				30282.4	0
				30282.4	0.00671141
				30317.6	0.00671141
				30317.6	0
				30352.9	0
				30352.9	0.00671141
				30388.2	0.00671141
				30388.2	0
				30423.5	0
				30423.5	0.00671141
				30458.8	0.00671141
				30458.8	0
				30494.1	0
				30494.1	0.00671141
				30529.4	0.00671141
				30529.4	0
				30564.7	0
				30564.7	0.00671141
				30600	0.00671141
				30600	0
				30635.3	0
				30635.3	0.00671141
				30670.6	0.00671141
				30670.6	0
				30705.9	0
				30705.9	0.00671141
				30741.2	0.00671141
				30741.2	0
				30776.5	0
				30776.5	0.00671141
				30811.8	0.00671141
				30811.8	0
				30847.1	0
				30847.1	0.00671141
				30882.4	0.00671141
				30882.4	0
				30917.6	0
				30917.6	0.00671141
				30952.9	0.00671141
				30952.9	0
				30988.2	0
				30988.2	0.00671141
				31023.5	0.00671141
				31023.5	0
				31058.8	0
				31058.8	0.00671141
				31094.1	0.00671141
				31094.1	0
				31129.4	0
				31129.4	0.00671141
				31164.7	0.00671141
				31164.7	0
				31200	0
				31200	0.00671141
				31235.3	0.00671141
				31235.3	0
				31270.6	0
				31270.6	0.00671141
				31305.9	0.00671141
				31305.9	0
				31341.2	0
				31341.2	0.00671141
				31376.5	0.00671141
				31376.5	0
				31411.8	0
				31411.8	0.00671141
				31447.1	0.00671141
				31447.1	0
				31482.4	0
				31482.4	0.00671141
				31517.6	0.00671141
				31517.6	0
				31552.9	0
				31552.9	0.00671141
				31588.2	0.00671141
				31588.2	0
				31623.5	0
				31623.5	0.00671141
				31658.8	0.00671141
				31658.8	0
				31694.1	0
				31694.1	0.00671141
				31729.4	0.00671141
				31729.4	0
				31764.7	0
				31764.7	0.00671141
				31800	0.00671141
				31800	0
				31835.3	0
				31835.3	0.00671141
				31870.6	0.00671141
				31870.6	0
				31905.9	0
				31905.9	0.00671141
				31941.2	0.00671141
				31941.2	0
				31976.5	0
				31976.5	0.00671141
				32011.8	0.00671141
				32011.8	0
				32047.1	0
				32047.1	0.00671141
				32082.4	0.00671141
				32082.4	0
				32117.6	0
				32117.6	0.00671141
				32152.9	0.00671141
				32152.9	0
				32188.2	0
				32188.2	0.00671141
				32223.5	0.00671141
				32223.5	0
				32258.8	0
				32258.8	0.00671141
				32294.1	0.00671141
				32294.1	0
				32329.4	0
				32329.4	0.00671141
				32364.7	0.00671141
				32364.7	0
				36000	0
				36000	0.0100671
				36035.3	0.0100671
				36035.3	0
				36070.6	0
				36070.6	0.0100671
				36105.9	0.0100671
				36105.9	0
				36141.2	0
				36141.2	0.0100671
				36176.5	0.0100671
				36176.5	0
				36211.8	0
				36211.8	0.0100671
				36247.1	0.0100671
				36247.1	0
				36282.4	0
				36282.4	0.0100671
				36317.6	0.0100671
				36317.6	0
				36352.9	0
				36352.9	0.0100671
				36388.2	0.0100671
				36388.2	0
				36423.5	0
				36423.5	0.0100671
				36458.8	0.0100671
				36458.8	0
				36494.1	0
				36494.1	0.0100671
				36529.4	0.0100671
				36529.4	0
				36564.7	0
				36564.7	0.0100671
				36600	0.0100671
				36600	0
				36635.3	0
				36635.3	0.0100671
				36670.6	0.0100671
				36670.6	0
				36705.9	0
				36705.9	0.0100671
				36741.2	0.0100671
				36741.2	0
				36776.5	0
				36776.5	0.0100671
				36811.8	0.0100671
				36811.8	0
				36847.1	0
				36847.1	0.0100671
				36882.4	0.0100671
				36882.4	0
				36917.6	0
				36917.6	0.0100671
				36952.9	0.0100671
				36952.9	0
				36988.2	0
				36988.2	0.0100671
				37023.5	0.0100671
				37023.5	0
				37058.8	0
				37058.8	0.0100671
				37094.1	0.0100671
				37094.1	0
				37129.4	0
				37129.4	0.0100671
				37164.7	0.0100671
				37164.7	0
				37200	0
				37200	0.0100671
				37235.3	0.0100671
				37235.3	0
				37270.6	0
				37270.6	0.0100671
				37305.9	0.0100671
				37305.9	0
				37341.2	0
				37341.2	0.0100671
				37376.5	0.0100671
				37376.5	0
				37411.8	0
				37411.8	0.0100671
				37447.1	0.0100671
				37447.1	0
				37482.4	0
				37482.4	0.0100671
				37517.6	0.0100671
				37517.6	0
				37552.9	0
				37552.9	0.0100671
				37588.2	0.0100671
				37588.2	0
				37623.5	0
				37623.5	0.0100671
				37658.8	0.0100671
				37658.8	0
				37694.1	0
				37694.1	0.0100671
				37729.4	0.0100671
				37729.4	0
				37764.7	0
				37764.7	0.0100671
				37800	0.0100671
				37800	0
				37835.3	0
				37835.3	0.0100671
				37870.6	0.0100671
				37870.6	0
				37905.9	0
				37905.9	0.0100671
				37941.2	0.0100671
				37941.2	0
				37976.5	0
				37976.5	0.0100671
				38011.8	0.0100671
				38011.8	0
				38047.1	0
				38047.1	0.0100671
				38082.4	0.0100671
				38082.4	0
				38117.6	0
				38117.6	0.0100671
				38152.9	0.0100671
				38152.9	0
				38188.2	0
				38188.2	0.0100671
				38223.5	0.0100671
				38223.5	0
				38258.8	0
				38258.8	0.0100671
				38294.1	0.0100671
				38294.1	0
				38329.4	0
				38329.4	0.0100671
				38364.7	0.0100671
				38364.7	0
				38400	0
				38400	0.0100671
				38435.3	0.0100671
				38435.3	0
				38470.6	0
				38470.6	0.0100671
				38505.9	0.0100671
				38505.9	0
				38541.2	0
				38541.2	0.0100671
				38576.5	0.0100671
				38576.5	0
				38611.8	0
				38611.8	0.0100671
				38647.1	0.0100671
				38647.1	0
				38682.4	0
				38682.4	0.0100671
				38717.6	0.0100671
				38717.6	0
				38752.9	0
				38752.9	0.0100671
				38788.2	0.0100671
				38788.2	0
				38823.5	0
				38823.5	0.0100671
				38858.8	0.0100671
				38858.8	0
				38894.1	0
				38894.1	0.0100671
				38929.4	0.0100671
				38929.4	0
				38964.7	0
				38964.7	0.0100671
				39000	0.0100671
				39000	0
				39035.3	0
				39035.3	0.0100671
				39070.6	0.0100671
				39070.6	0
				39105.9	0
				39105.9	0.0100671
				39141.2	0.0100671
				39141.2	0
				39176.5	0
				39176.5	0.0100671
				39211.8	0.0100671
				39211.8	0
				39247.1	0
				39247.1	0.0100671
				39282.4	0.0100671
				39282.4	0
				39317.6	0
				39317.6	0.0100671
				39352.9	0.0100671
				39352.9	0
				39388.2	0
				39388.2	0.0100671
				39423.5	0.0100671
				39423.5	0
				39458.8	0
				39458.8	0.0100671
				39494.1	0.0100671
				39494.1	0
				39529.4	0
				39529.4	0.0100671
				39564.7	0.0100671
				39564.7	0
				43200	0
				43200	0.0033557
				43235.3	0.0033557
				43235.3	0
				43270.6	0
				43270.6	0.0033557
				43305.9	0.0033557
				43305.9	0
				43341.2	0
				43341.2	0.0033557
				43376.5	0.0033557
				43376.5	0
				43411.8	0
				43411.8	0.0033557
				43447.1	0.0033557
				43447.1	0
				43482.4	0
				43482.4	0.0033557
				43517.6	0.0033557
				43517.6	0
				43552.9	0
				43552.9	0.0033557
				43588.2	0.0033557
				43588.2	0
				43623.5	0
				43623.5	0.0033557
				43658.8	0.0033557
				43658.8	0
				43694.1	0
				43694.1	0.0033557
				43729.4	0.0033557
				43729.4	0
				43764.7	0
				43764.7	0.0033557
				43800	0.0033557
				43800	0
				43835.3	0
				43835.3	0.0033557
				43870.6	0.0033557
				43870.6	0
				43905.9	0
				43905.9	0.0033557
				43941.2	0.0033557
				43941.2	0
				43976.5	0
				43976.5	0.0033557
				44011.8	0.0033557
				44011.8	0
				44047.1	0
				44047.1	0.0033557
				44082.4	0.0033557
				44082.4	0
				44117.6	0
				44117.6	0.0033557
				44152.9	0.0033557
				44152.9	0
				44188.2	0
				44188.2	0.0033557
				44223.5	0.0033557
				44223.5	0
				44258.8	0
				44258.8	0.0033557
				44294.1	0.0033557
				44294.1	0
				44329.4	0
				44329.4	0.0033557
				44364.7	0.0033557
				44364.7	0
				44400	0
				44400	0.0033557
				44435.3	0.0033557
				44435.3	0
				44470.6	0
				44470.6	0.0033557
				44505.9	0.0033557
				44505.9	0
				44541.2	0
				44541.2	0.0033557
				44576.5	0.0033557
				44576.5	0
				44611.8	0
				44611.8	0.0033557
				44647.1	0.0033557
				44647.1	0
				44682.4	0
				44682.4	0.0033557
				44717.6	0.0033557
				44717.6	0
				44752.9	0
				44752.9	0.0033557
				44788.2	0.0033557
				44788.2	0
				44823.5	0
				44823.5	0.0033557
				44858.8	0.0033557
				44858.8	0
				44894.1	0
				44894.1	0.0033557
				44929.4	0.0033557
				44929.4	0
				44964.7	0
				44964.7	0.0033557
				45000	0.0033557
				45000	0
				45035.3	0
				45035.3	0.0033557
				45070.6	0.0033557
				45070.6	0
				45105.9	0
				45105.9	0.0033557
				45141.2	0.0033557
				45141.2	0
				45176.5	0
				45176.5	0.0033557
				45211.8	0.0033557
				45211.8	0
				45247.1	0
				45247.1	0.0033557
				45282.4	0.0033557
				45282.4	0
				45317.6	0
				45317.6	0.0033557
				45352.9	0.0033557
				45352.9	0
				45388.2	0
				45388.2	0.0033557
				45423.5	0.0033557
				45423.5	0
				45458.8	0
				45458.8	0.0033557
				45494.1	0.0033557
				45494.1	0
				45529.4	0
				45529.4	0.0033557
				45564.7	0.0033557
				45564.7	0
				45600	0
				45600	0.0033557
				45635.3	0.0033557
				45635.3	0
				45670.6	0
				45670.6	0.0033557
				45705.9	0.0033557
				45705.9	0
				45741.2	0
				45741.2	0.0033557
				45776.5	0.0033557
				45776.5	0
				45811.8	0
				45811.8	0.0033557
				45847.1	0.0033557
				45847.1	0
				45882.4	0
				45882.4	0.0033557
				45917.6	0.0033557
				45917.6	0
				45952.9	0
				45952.9	0.0033557
				45988.2	0.0033557
				45988.2	0
				46023.5	0
				46023.5	0.0033557
				46058.8	0.0033557
				46058.8	0
[truncated: 448 more rows]

## Sheet: Histogramme_HID4
1	0			1.19756	0
1	0			1.19756	0.0268456
1.19756	0			1.1995	0.0268456
1.19756	0			1.1995	0
1.19756	0.0268456			1.20144	0
1.39513	0.0268456			1.20144	0.0268456
1.39513	0			1.20337	0.0268456
1.39513	0.0302013			1.20337	0
1.59269	0.0302013			1.20531	0
1.59269	0			1.20531	0.0268456
1.59269	0.0469799			1.20725	0.0268456
1.79025	0.0469799			1.20725	0
1.79025	0			1.20918	0
1.79025	0.0436242			1.20918	0.0268456
1.98781	0.0436242			1.21112	0.0268456
1.98781	0			1.21112	0
1.98781	0.0637584			1.21306	0
2.18538	0.0637584			1.21306	0.0268456
2.18538	0			1.21499	0.0268456
2.18538	0.0805369			1.21499	0
2.38294	0.0805369			1.21693	0
2.38294	0			1.21693	0.0268456
2.38294	0.11745			1.21887	0.0268456
2.5805	0.11745			1.21887	0
2.5805	0			1.22081	0
2.5805	0.124161			1.22081	0.0268456
2.77807	0.124161			1.22274	0.0268456
2.77807	0			1.22274	0
2.77807	0.144295			1.22468	0
2.97563	0.144295			1.22468	0.0268456
2.97563	0			1.22662	0.0268456
2.97563	0.0805369			1.22662	0
3.17319	0.0805369			1.22855	0
3.17319	0			1.22855	0.0268456
3.17319	0.0503356			1.23049	0.0268456
3.37076	0.0503356			1.23049	0
3.37076	0			1.23243	0
3.37076	0.0369128			1.23243	0.0268456
3.56832	0.0369128			1.23436	0.0268456
3.56832	0			1.23436	0
3.56832	0.0167785			1.2363	0
3.76588	0.0167785			1.2363	0.0268456
3.76588	0			1.23824	0.0268456
3.76588	0.0604027			1.23824	0
3.96344	0.0604027			1.24017	0
3.96344	0			1.24017	0.0268456
3.96344	0.0268456			1.24211	0.0268456
4.16101	0.0268456			1.24211	0
4.16101	0			1.24405	0
4.16101	0.0167785			1.24405	0.0268456
4.35857	0.0167785			1.24599	0.0268456
4.35857	0			1.24599	0
4.35857	0.0134228			1.24792	0
4.55613	0.0134228			1.24792	0.0268456
4.55613	0			1.24986	0.0268456
4.55613	0.0134228			1.24986	0
4.7537	0.0134228			1.2518	0
4.7537	0			1.2518	0.0268456
4.7537	0.00671141			1.25373	0.0268456
4.95126	0.00671141			1.25373	0
4.95126	0			1.25567	0
				1.25567	0.0268456
				1.25761	0.0268456
				1.25761	0
				1.25954	0
				1.25954	0.0268456
				1.26148	0.0268456
				1.26148	0
				1.26342	0
				1.26342	0.0268456
				1.26535	0.0268456
				1.26535	0
				1.26729	0
				1.26729	0.0268456
				1.26923	0.0268456
				1.26923	0
				1.27116	0
				1.27116	0.0268456
				1.2731	0.0268456
				1.2731	0
				1.27504	0
				1.27504	0.0268456
				1.27698	0.0268456
				1.27698	0
				1.27891	0
				1.27891	0.0268456
				1.28085	0.0268456
				1.28085	0
				1.28279	0
				1.28279	0.0268456
				1.28472	0.0268456
				1.28472	0
				1.28666	0
				1.28666	0.0268456
				1.2886	0.0268456
				1.2886	0
				1.29053	0
				1.29053	0.0268456
				1.29247	0.0268456
				1.29247	0
				1.29441	0
				1.29441	0.0268456
				1.29634	0.0268456
				1.29634	0
				1.29828	0
				1.29828	0.0268456
				1.30022	0.0268456
				1.30022	0
				1.30216	0
				1.30216	0.0268456
				1.30409	0.0268456
				1.30409	0
				1.30603	0
				1.30603	0.0268456
				1.30797	0.0268456
				1.30797	0
				1.3099	0
				1.3099	0.0268456
				1.31184	0.0268456
				1.31184	0
				1.31378	0
				1.31378	0.0268456
				1.31571	0.0268456
				1.31571	0
				1.31765	0
				1.31765	0.0268456
				1.31959	0.0268456
				1.31959	0
				1.32152	0
				1.32152	0.0268456
				1.32346	0.0268456
				1.32346	0
				1.3254	0
				1.3254	0.0268456
				1.32733	0.0268456
				1.32733	0
				1.32927	0
				1.32927	0.0268456
				1.33121	0.0268456
				1.33121	0
				1.33315	0
				1.33315	0.0268456
				1.33508	0.0268456
				1.33508	0
				1.33702	0
				1.33702	0.0268456
				1.33896	0.0268456
				1.33896	0
				1.34089	0
				1.34089	0.0268456
				1.34283	0.0268456
				1.34283	0
				1.34477	0
				1.34477	0.0268456
				1.3467	0.0268456
				1.3467	0
				1.34864	0
				1.34864	0.0268456
				1.35058	0.0268456
				1.35058	0
				1.35251	0
				1.35251	0.0268456
				1.35445	0.0268456
				1.35445	0
				1.35639	0
				1.35639	0.0268456
				1.35832	0.0268456
				1.35832	0
				1.36026	0
				1.36026	0.0268456
				1.3622	0.0268456
				1.3622	0
				1.36414	0
				1.36414	0.0268456
				1.36607	0.0268456
				1.36607	0
				1.36801	0
				1.36801	0.0268456
				1.36995	0.0268456
				1.36995	0
				1.37188	0
				1.37188	0.0268456
				1.37382	0.0268456
				1.37382	0
				1.37576	0
				1.37576	0.0268456
				1.37769	0.0268456
				1.37769	0
				1.37963	0
				1.37963	0.0268456
				1.38157	0.0268456
				1.38157	0
				1.3835	0
				1.3835	0.0268456
				1.38544	0.0268456
				1.38544	0
				1.38738	0
				1.38738	0.0268456
				1.38932	0.0268456
				1.38932	0
				1.39125	0
				1.39125	0.0268456
				1.39319	0.0268456
				1.39319	0
				1.39513	0
				1.39513	0.0302013
				1.3971	0.0302013
				1.3971	0
				1.39908	0
				1.39908	0.0302013
				1.40105	0.0302013
				1.40105	0
				1.40303	0
				1.40303	0.0302013
				1.405	0.0302013
				1.405	0
				1.40698	0
				1.40698	0.0302013
				1.40896	0.0302013
				1.40896	0
				1.41093	0
				1.41093	0.0302013
				1.41291	0.0302013
				1.41291	0
				1.41488	0
				1.41488	0.0302013
				1.41686	0.0302013
				1.41686	0
				1.41883	0
				1.41883	0.0302013
				1.42081	0.0302013
				1.42081	0
				1.42278	0
				1.42278	0.0302013
				1.42476	0.0302013
				1.42476	0
				1.42674	0
				1.42674	0.0302013
				1.42871	0.0302013
				1.42871	0
				1.43069	0
				1.43069	0.0302013
				1.43266	0.0302013
				1.43266	0
				1.43464	0
				1.43464	0.0302013
				1.43661	0.0302013
				1.43661	0
				1.43859	0
				1.43859	0.0302013
				1.44057	0.0302013
				1.44057	0
				1.44254	0
				1.44254	0.0302013
				1.44452	0.0302013
				1.44452	0
				1.44649	0
				1.44649	0.0302013
				1.44847	0.0302013
				1.44847	0
				1.45044	0
				1.45044	0.0302013
				1.45242	0.0302013
				1.45242	0
				1.45439	0
				1.45439	0.0302013
				1.45637	0.0302013
				1.45637	0
				1.45835	0
				1.45835	0.0302013
				1.46032	0.0302013
				1.46032	0
				1.4623	0
				1.4623	0.0302013
				1.46427	0.0302013
				1.46427	0
				1.46625	0
				1.46625	0.0302013
				1.46822	0.0302013
				1.46822	0
				1.4702	0
				1.4702	0.0302013
				1.47218	0.0302013
				1.47218	0
				1.47415	0
				1.47415	0.0302013
				1.47613	0.0302013
				1.47613	0
				1.4781	0
				1.4781	0.0302013
				1.48008	0.0302013
				1.48008	0
				1.48205	0
				1.48205	0.0302013
				1.48403	0.0302013
				1.48403	0
				1.486	0
				1.486	0.0302013
				1.48798	0.0302013
				1.48798	0
				1.48996	0
				1.48996	0.0302013
				1.49193	0.0302013
				1.49193	0
				1.49391	0
				1.49391	0.0302013
				1.49588	0.0302013
				1.49588	0
				1.49786	0
				1.49786	0.0302013
				1.49983	0.0302013
				1.49983	0
				1.50181	0
				1.50181	0.0302013
				1.50379	0.0302013
				1.50379	0
				1.50576	0
				1.50576	0.0302013
				1.50774	0.0302013
				1.50774	0
				1.50971	0
				1.50971	0.0302013
				1.51169	0.0302013
				1.51169	0
				1.51366	0
				1.51366	0.0302013
				1.51564	0.0302013
				1.51564	0
				1.51761	0
				1.51761	0.0302013
				1.51959	0.0302013
				1.51959	0
				1.52157	0
				1.52157	0.0302013
				1.52354	0.0302013
				1.52354	0
				1.52552	0
				1.52552	0.0302013
				1.52749	0.0302013
				1.52749	0
				1.52947	0
				1.52947	0.0302013
				1.53144	0.0302013
				1.53144	0
				1.53342	0
				1.53342	0.0302013
				1.5354	0.0302013
				1.5354	0
				1.53737	0
				1.53737	0.0302013
				1.53935	0.0302013
				1.53935	0
				1.54132	0
				1.54132	0.0302013
				1.5433	0.0302013
				1.5433	0
				1.54527	0
				1.54527	0.0302013
				1.54725	0.0302013
				1.54725	0
				1.54922	0
				1.54922	0.0302013
				1.5512	0.0302013
				1.5512	0
				1.55318	0
				1.55318	0.0302013
				1.55515	0.0302013
				1.55515	0
				1.55713	0
				1.55713	0.0302013
				1.5591	0.0302013
				1.5591	0
				1.56108	0
				1.56108	0.0302013
				1.56305	0.0302013
				1.56305	0
				1.56503	0
				1.56503	0.0302013
				1.56701	0.0302013
				1.56701	0
				1.56898	0
				1.56898	0.0302013
				1.57096	0.0302013
				1.57096	0
				1.57293	0
				1.57293	0.0302013
				1.57491	0.0302013
				1.57491	0
				1.57688	0
				1.57688	0.0302013
				1.57886	0.0302013
				1.57886	0
				1.58083	0
				1.58083	0.0302013
				1.58281	0.0302013
				1.58281	0
				1.58479	0
				1.58479	0.0302013
				1.58676	0.0302013
				1.58676	0
				1.58874	0
				1.58874	0.0302013
				1.59071	0.0302013
				1.59071	0
				1.59269	0
				1.59269	0.0469799
				1.59463	0.0469799
				1.59463	0
				1.59656	0
				1.59656	0.0469799
				1.5985	0.0469799
				1.5985	0
				1.60044	0
				1.60044	0.0469799
				1.60237	0.0469799
				1.60237	0
				1.60431	0
				1.60431	0.0469799
				1.60625	0.0469799
				1.60625	0
				1.60818	0
				1.60818	0.0469799
				1.61012	0.0469799
				1.61012	0
				1.61206	0
				1.61206	0.0469799
				1.61399	0.0469799
				1.61399	0
				1.61593	0
				1.61593	0.0469799
				1.61787	0.0469799
				1.61787	0
				1.61981	0
				1.61981	0.0469799
				1.62174	0.0469799
				1.62174	0
				1.62368	0
				1.62368	0.0469799
				1.62562	0.0469799
				1.62562	0
				1.62755	0
				1.62755	0.0469799
				1.62949	0.0469799
				1.62949	0
				1.63143	0
				1.63143	0.0469799
				1.63336	0.0469799
				1.63336	0
				1.6353	0
				1.6353	0.0469799
				1.63724	0.0469799
				1.63724	0
				1.63917	0
				1.63917	0.0469799
				1.64111	0.0469799
				1.64111	0
				1.64305	0
				1.64305	0.0469799
				1.64498	0.0469799
				1.64498	0
				1.64692	0
				1.64692	0.0469799
				1.64886	0.0469799
				1.64886	0
				1.6508	0
				1.6508	0.0469799
				1.65273	0.0469799
				1.65273	0
				1.65467	0
				1.65467	0.0469799
				1.65661	0.0469799
				1.65661	0
				1.65854	0
				1.65854	0.0469799
				1.66048	0.0469799
				1.66048	0
				1.66242	0
				1.66242	0.0469799
				1.66435	0.0469799
				1.66435	0
				1.66629	0
				1.66629	0.0469799
				1.66823	0.0469799
				1.66823	0
				1.67016	0
				1.67016	0.0469799
				1.6721	0.0469799
				1.6721	0
				1.67404	0
				1.67404	0.0469799
				1.67598	0.0469799
				1.67598	0
				1.67791	0
				1.67791	0.0469799
				1.67985	0.0469799
				1.67985	0
				1.68179	0
				1.68179	0.0469799
				1.68372	0.0469799
				1.68372	0
				1.68566	0
				1.68566	0.0469799
				1.6876	0.0469799
				1.6876	0
				1.68953	0
				1.68953	0.0469799
				1.69147	0.0469799
				1.69147	0
				1.69341	0
				1.69341	0.0469799
				1.69534	0.0469799
				1.69534	0
				1.69728	0
				1.69728	0.0469799
				1.69922	0.0469799
				1.69922	0
				1.70115	0
				1.70115	0.0469799
				1.70309	0.0469799
				1.70309	0
				1.70503	0
				1.70503	0.0469799
				1.70697	0.0469799
				1.70697	0
				1.7089	0
				1.7089	0.0469799
				1.71084	0.0469799
				1.71084	0
				1.71278	0
				1.71278	0.0469799
				1.71471	0.0469799
				1.71471	0
				1.71665	0
				1.71665	0.0469799
				1.71859	0.0469799
				1.71859	0
				1.72052	0
				1.72052	0.0469799
				1.72246	0.0469799
				1.72246	0
				1.7244	0
				1.7244	0.0469799
				1.72633	0.0469799
				1.72633	0
				1.72827	0
				1.72827	0.0469799
				1.73021	0.0469799
				1.73021	0
				1.73214	0
				1.73214	0.0469799
				1.73408	0.0469799
				1.73408	0
				1.73602	0
				1.73602	0.0469799
				1.73796	0.0469799
				1.73796	0
				1.73989	0
				1.73989	0.0469799
				1.74183	0.0469799
				1.74183	0
				1.74377	0
				1.74377	0.0469799
				1.7457	0.0469799
				1.7457	0
				1.74764	0
				1.74764	0.0469799
				1.74958	0.0469799
				1.74958	0
				1.75151	0
				1.75151	0.0469799
				1.75345	0.0469799
				1.75345	0
				1.75539	0
				1.75539	0.0469799
				1.75732	0.0469799
				1.75732	0
				1.75926	0
				1.75926	0.0469799
				1.7612	0.0469799
				1.7612	0
				1.76314	0
				1.76314	0.0469799
				1.76507	0.0469799
				1.76507	0
				1.76701	0
				1.76701	0.0469799
				1.76895	0.0469799
				1.76895	0
				1.77088	0
				1.77088	0.0469799
				1.77282	0.0469799
				1.77282	0
				1.77476	0
				1.77476	0.0469799
				1.77669	0.0469799
				1.77669	0
				1.77863	0
				1.77863	0.0469799
				1.78057	0.0469799
				1.78057	0
				1.7825	0
				1.7825	0.0469799
				1.78444	0.0469799
				1.78444	0
				1.78638	0
				1.78638	0.0469799
				1.78831	0.0469799
				1.78831	0
				1.79025	0
				1.79025	0.0436242
				1.79223	0.0436242
				1.79223	0
				1.7942	0
				1.7942	0.0436242
				1.79618	0.0436242
				1.79618	0
				1.79815	0
				1.79815	0.0436242
				1.80013	0.0436242
				1.80013	0
				1.80211	0
				1.80211	0.0436242
				1.80408	0.0436242
				1.80408	0
				1.80606	0
				1.80606	0.0436242
				1.80803	0.0436242
				1.80803	0
				1.81001	0
				1.81001	0.0436242
				1.81198	0.0436242
				1.81198	0
				1.81396	0
				1.81396	0.0436242
				1.81593	0.0436242
				1.81593	0
				1.81791	0
				1.81791	0.0436242
				1.81989	0.0436242
				1.81989	0
				1.82186	0
				1.82186	0.0436242
				1.82384	0.0436242
				1.82384	0
				1.82581	0
				1.82581	0.0436242
				1.82779	0.0436242
				1.82779	0
				1.82976	0
				1.82976	0.0436242
				1.83174	0.0436242
				1.83174	0
				1.83372	0
				1.83372	0.0436242
				1.83569	0.0436242
				1.83569	0
				1.83767	0
				1.83767	0.0436242
				1.83964	0.0436242
				1.83964	0
				1.84162	0
				1.84162	0.0436242
				1.84359	0.0436242
				1.84359	0
				1.84557	0
				1.84557	0.0436242
				1.84754	0.0436242
				1.84754	0
				1.84952	0
				1.84952	0.0436242
				1.8515	0.0436242
				1.8515	0
				1.85347	0
				1.85347	0.0436242
				1.85545	0.0436242
				1.85545	0
				1.85742	0
				1.85742	0.0436242
				1.8594	0.0436242
				1.8594	0
				1.86137	0
				1.86137	0.0436242
				1.86335	0.0436242
				1.86335	0
				1.86533	0
				1.86533	0.0436242
				1.8673	0.0436242
				1.8673	0
				1.86928	0
				1.86928	0.0436242
				1.87125	0.0436242
				1.87125	0
				1.87323	0
				1.87323	0.0436242
				1.8752	0.0436242
				1.8752	0
				1.87718	0
				1.87718	0.0436242
				1.87915	0.0436242
				1.87915	0
				1.88113	0
				1.88113	0.0436242
				1.88311	0.0436242
				1.88311	0
				1.88508	0
				1.88508	0.0436242
				1.88706	0.0436242
				1.88706	0
				1.88903	0
				1.88903	0.0436242
				1.89101	0.0436242
				1.89101	0
				1.89298	0
				1.89298	0.0436242
				1.89496	0.0436242
				1.89496	0
				1.89694	0
				1.89694	0.0436242
				1.89891	0.0436242
				1.89891	0
				1.90089	0
				1.90089	0.0436242
				1.90286	0.0436242
				1.90286	0
				1.90484	0
				1.90484	0.0436242
				1.90681	0.0436242
				1.90681	0
				1.90879	0
				1.90879	0.0436242
				1.91077	0.0436242
				1.91077	0
				1.91274	0
				1.91274	0.0436242
				1.91472	0.0436242
				1.91472	0
				1.91669	0
				1.91669	0.0436242
				1.91867	0.0436242
				1.91867	0
				1.92064	0
				1.92064	0.0436242
				1.92262	0.0436242
				1.92262	0
				1.92459	0
				1.92459	0.0436242
				1.92657	0.0436242
				1.92657	0
				1.92855	0
				1.92855	0.0436242
				1.93052	0.0436242
				1.93052	0
				1.9325	0
				1.9325	0.0436242
				1.93447	0.0436242
				1.93447	0
				1.93645	0
				1.93645	0.0436242
				1.93842	0.0436242
				1.93842	0
				1.9404	0
				1.9404	0.0436242
				1.94238	0.0436242
				1.94238	0
				1.94435	0
				1.94435	0.0436242
				1.94633	0.0436242
				1.94633	0
				1.9483	0
				1.9483	0.0436242
				1.95028	0.0436242
				1.95028	0
				1.95225	0
				1.95225	0.0436242
				1.95423	0.0436242
				1.95423	0
				1.9562	0
				1.9562	0.0436242
				1.95818	0.0436242
				1.95818	0
				1.96016	0
				1.96016	0.0436242
				1.96213	0.0436242
				1.96213	0
				1.96411	0
				1.96411	0.0436242
				1.96608	0.0436242
				1.96608	0
				1.96806	0
				1.96806	0.0436242
				1.97003	0.0436242
				1.97003	0
				1.97201	0
				1.97201	0.0436242
				1.97399	0.0436242
				1.97399	0
				1.97596	0
				1.97596	0.0436242
				1.97794	0.0436242
				1.97794	0
				1.97991	0
				1.97991	0.0436242
				1.98189	0.0436242
				1.98189	0
				1.98386	0
				1.98386	0.0436242
				1.98584	0.0436242
				1.98584	0
				1.98781	0
				1.98781	0.0637584
				1.98979	0.0637584
				1.98979	0
				1.99177	0
				1.99177	0.0637584
				1.99374	0.0637584
				1.99374	0
				1.99572	0
				1.99572	0.0637584
				1.99769	0.0637584
				1.99769	0
				1.99967	0
				1.99967	0.0637584
				2.00164	0.0637584
				2.00164	0
				2.00362	0
				2.00362	0.0637584
				2.0056	0.0637584
				2.0056	0
				2.00757	0
				2.00757	0.0637584
				2.00955	0.0637584
				2.00955	0
				2.01152	0
				2.01152	0.0637584
				2.0135	0.0637584
				2.0135	0
				2.01547	0
				2.01547	0.0637584
				2.01745	0.0637584
				2.01745	0
				2.01942	0
				2.01942	0.0637584
				2.0214	0.0637584
				2.0214	0
				2.02338	0
				2.02338	0.0637584
				2.02535	0.0637584
				2.02535	0
				2.02733	0
				2.02733	0.0637584
				2.0293	0.0637584
				2.0293	0
				2.03128	0
				2.03128	0.0637584
				2.03325	0.0637584
				2.03325	0
				2.03523	0
				2.03523	0.0637584
				2.03721	0.0637584
				2.03721	0
				2.03918	0
				2.03918	0.0637584
				2.04116	0.0637584
				2.04116	0
				2.04313	0
				2.04313	0.0637584
				2.04511	0.0637584
				2.04511	0
				2.04708	0
				2.04708	0.0637584
				2.04906	0.0637584
				2.04906	0
				2.05103	0
				2.05103	0.0637584
				2.05301	0.0637584
				2.05301	0
				2.05499	0
				2.05499	0.0637584
				2.05696	0.0637584
				2.05696	0
				2.05894	0
				2.05894	0.0637584
				2.06091	0.0637584
				2.06091	0
				2.06289	0
				2.06289	0.0637584
				2.06486	0.0637584
				2.06486	0
				2.06684	0
				2.06684	0.0637584
				2.06882	0.0637584
				2.06882	0
				2.07079	0
				2.07079	0.0637584
				2.07277	0.0637584
				2.07277	0
				2.07474	0
				2.07474	0.0637584
				2.07672	0.0637584
				2.07672	0
				2.07869	0
				2.07869	0.0637584
				2.08067	0.0637584
				2.08067	0
				2.08264	0
				2.08264	0.0637584
				2.08462	0.0637584
				2.08462	0
				2.0866	0
				2.0866	0.0637584
				2.08857	0.0637584
				2.08857	0
				2.09055	0
				2.09055	0.0637584
				2.09252	0.0637584
				2.09252	0
				2.0945	0
				2.0945	0.0637584
				2.09647	0.0637584
				2.09647	0
				2.09845	0
				2.09845	0.0637584
				2.10043	0.0637584
				2.10043	0
				2.1024	0
				2.1024	0.0637584
				2.10438	0.0637584
				2.10438	0
				2.10635	0
				2.10635	0.0637584
				2.10833	0.0637584
				2.10833	0
				2.1103	0
				2.1103	0.0637584
				2.11228	0.0637584
				2.11228	0
				2.11425	0
				2.11425	0.0637584
				2.11623	0.0637584
				2.11623	0
				2.11821	0
				2.11821	0.0637584
				2.12018	0.0637584
				2.12018	0
				2.12216	0
				2.12216	0.0637584
				2.12413	0.0637584
				2.12413	0
				2.12611	0
				2.12611	0.0637584
				2.12808	0.0637584
				2.12808	0
				2.13006	0
				2.13006	0.0637584
				2.13204	0.0637584
				2.13204	0
				2.13401	0
				2.13401	0.0637584
				2.13599	0.0637584
				2.13599	0
				2.13796	0
				2.13796	0.0637584
				2.13994	0.0637584
				2.13994	0
				2.14191	0
				2.14191	0.0637584
				2.14389	0.0637584
				2.14389	0
				2.14586	0
				2.14586	0.0637584
				2.14784	0.0637584
				2.14784	0
				2.14982	0
				2.14982	0.0637584
				2.15179	0.0637584
				2.15179	0
				2.15377	0
				2.15377	0.0637584
				2.15574	0.0637584
				2.15574	0
				2.15772	0
				2.15772	0.0637584
				2.15969	0.0637584
				2.15969	0
				2.16167	0
				2.16167	0.0637584
				2.16365	0.0637584
				2.16365	0
				2.16562	0
				2.16562	0.0637584
				2.1676	0.0637584
				2.1676	0
				2.16957	0
				2.16957	0.0637584
				2.17155	0.0637584
				2.17155	0
				2.17352	0
				2.17352	0.0637584
				2.1755	0.0637584
				2.1755	0
				2.17747	0
				2.17747	0.0637584
				2.17945	0.0637584
				2.17945	0
				2.18143	0
				2.18143	0.0637584
				2.1834	0.0637584
				2.1834	0
				2.18538	0
				2.18538	0.0805369
				2.18731	0.0805369
				2.18731	0
				2.18925	0
				2.18925	0.0805369
				2.19119	0.0805369
				2.19119	0
				2.19313	0
				2.19313	0.0805369
				2.19506	0.0805369
				2.19506	0
				2.197	0
				2.197	0.0805369
				2.19894	0.0805369
				2.19894	0
				2.20087	0
				2.20087	0.0805369
				2.20281	0.0805369
				2.20281	0
				2.20475	0
				2.20475	0.0805369
				2.20668	0.0805369
				2.20668	0
				2.20862	0
				2.20862	0.0805369
				2.21056	0.0805369
				2.21056	0
				2.21249	0
				2.21249	0.0805369
				2.21443	0.0805369
				2.21443	0
				2.21637	0
				2.21637	0.0805369
				2.2183	0.0805369
				2.2183	0
				2.22024	0
				2.22024	0.0805369
				2.22218	0.0805369
				2.22218	0
				2.22412	0
				2.22412	0.0805369
				2.22605	0.0805369
				2.22605	0
				2.22799	0
				2.22799	0.0805369
				2.22993	0.0805369
				2.22993	0
				2.23186	0
				2.23186	0.0805369
				2.2338	0.0805369
				2.2338	0
				2.23574	0
				2.23574	0.0805369
				2.23767	0.0805369
				2.23767	0
				2.23961	0
				2.23961	0.0805369
				2.24155	0.0805369
				2.24155	0
				2.24348	0
				2.24348	0.0805369
				2.24542	0.0805369
				2.24542	0
				2.24736	0
				2.24736	0.0805369
				2.24929	0.0805369
				2.24929	0
				2.25123	0
				2.25123	0.0805369
				2.25317	0.0805369
				2.25317	0
				2.25511	0
				2.25511	0.0805369
				2.25704	0.0805369
				2.25704	0
				2.25898	0
				2.25898	0.0805369
				2.26092	0.0805369
				2.26092	0
				2.26285	0
				2.26285	0.0805369
				2.26479	0.0805369
				2.26479	0
				2.26673	0
				2.26673	0.0805369
				2.26866	0.0805369
				2.26866	0
				2.2706	0
				2.2706	0.0805369
				2.27254	0.0805369
				2.27254	0
				2.27447	0
				2.27447	0.0805369
				2.27641	0.0805369
				2.27641	0
				2.27835	0
				2.27835	0.0805369
				2.28029	0.0805369
				2.28029	0
				2.28222	0
				2.28222	0.0805369
				2.28416	0.0805369
				2.28416	0
				2.2861	0
				2.2861	0.0805369
				2.28803	0.0805369
				2.28803	0
				2.28997	0
				2.28997	0.0805369
				2.29191	0.0805369
				2.29191	0
				2.29384	0
				2.29384	0.0805369
				2.29578	0.0805369
				2.29578	0
				2.29772	0
				2.29772	0.0805369
				2.29965	0.0805369
				2.29965	0
				2.30159	0
				2.30159	0.0805369
				2.30353	0.0805369
				2.30353	0
				2.30546	0
				2.30546	0.0805369
				2.3074	0.0805369
				2.3074	0
				2.30934	0
				2.30934	0.0805369
				2.31128	0.0805369
				2.31128	0
				2.31321	0
				2.31321	0.0805369
				2.31515	0.0805369
				2.31515	0
				2.31709	0
				2.31709	0.0805369
				2.31902	0.0805369
				2.31902	0
				2.32096	0
				2.32096	0.0805369
				2.3229	0.0805369
				2.3229	0
				2.32483	0
				2.32483	0.0805369
				2.32677	0.0805369
				2.32677	0
				2.32871	0
				2.32871	0.0805369
				2.33064	0.0805369
				2.33064	0
				2.33258	0
				2.33258	0.0805369
				2.33452	0.0805369
				2.33452	0
				2.33646	0
				2.33646	0.0805369
				2.33839	0.0805369
				2.33839	0
				2.34033	0
				2.34033	0.0805369
				2.34227	0.0805369
				2.34227	0
				2.3442	0
				2.3442	0.0805369
				2.34614	0.0805369
				2.34614	0
				2.34808	0
				2.34808	0.0805369
				2.35001	0.0805369
				2.35001	0
				2.35195	0
				2.35195	0.0805369
				2.35389	0.0805369
				2.35389	0
				2.35582	0
				2.35582	0.0805369
				2.35776	0.0805369
				2.35776	0
				2.3597	0
				2.3597	0.0805369
				2.36163	0.0805369
				2.36163	0
				2.36357	0
				2.36357	0.0805369
				2.36551	0.0805369
				2.36551	0
				2.36745	0
				2.36745	0.0805369
				2.36938	0.0805369
				2.36938	0
				2.37132	0
				2.37132	0.0805369
				2.37326	0.0805369
				2.37326	0
				2.37519	0
				2.37519	0.0805369
				2.37713	0.0805369
				2.37713	0
				2.37907	0
				2.37907	0.0805369
				2.381	0.0805369
				2.381	0
				2.38294	0
				2.38294	0.11745
				2.38488	0.11745
				2.38488	0
				2.38681	0
				2.38681	0.11745
				2.38875	0.11745
				2.38875	0
				2.39069	0
				2.39069	0.11745
				2.39262	0.11745
				2.39262	0
				2.39456	0
				2.39456	0.11745
				2.3965	0.11745
				2.3965	0
				2.39844	0
				2.39844	0.11745
				2.40037	0.11745
				2.40037	0
				2.40231	0
				2.40231	0.11745
				2.40425	0.11745
				2.40425	0
				2.40618	0
				2.40618	0.11745
				2.40812	0.11745
				2.40812	0
				2.41006	0
				2.41006	0.11745
				2.41199	0.11745
				2.41199	0
				2.41393	0
				2.41393	0.11745
				2.41587	0.11745
				2.41587	0
				2.4178	0
				2.4178	0.11745
				2.41974	0.11745
				2.41974	0
				2.42168	0
				2.42168	0.11745
				2.42362	0.11745
				2.42362	0
				2.42555	0
				2.42555	0.11745
				2.42749	0.11745
				2.42749	0
				2.42943	0
				2.42943	0.11745
				2.43136	0.11745
				2.43136	0
				2.4333	0
				2.4333	0.11745
				2.43524	0.11745
				2.43524	0
				2.43717	0
				2.43717	0.11745
				2.43911	0.11745
				2.43911	0
				2.44105	0
				2.44105	0.11745
				2.44298	0.11745
				2.44298	0
				2.44492	0
				2.44492	0.11745
				2.44686	0.11745
				2.44686	0
				2.44879	0
				2.44879	0.11745
				2.45073	0.11745
				2.45073	0
				2.45267	0
				2.45267	0.11745
				2.45461	0.11745
				2.45461	0
				2.45654	0
				2.45654	0.11745
				2.45848	0.11745
				2.45848	0
				2.46042	0
				2.46042	0.11745
				2.46235	0.11745
				2.46235	0
				2.46429	0
				2.46429	0.11745
				2.46623	0.11745
				2.46623	0
				2.46816	0
				2.46816	0.11745
				2.4701	0.11745
				2.4701	0
				2.47204	0
				2.47204	0.11745
				2.47397	0.11745
				2.47397	0
				2.47591	0
				2.47591	0.11745
				2.47785	0.11745
				2.47785	0
				2.47978	0
				2.47978	0.11745
				2.48172	0.11745
				2.48172	0
				2.48366	0
				2.48366	0.11745
				2.4856	0.11745
				2.4856	0
				2.48753	0
				2.48753	0.11745
				2.48947	0.11745
				2.48947	0
				2.49141	0
				2.49141	0.11745
				2.49334	0.11745
				2.49334	0
				2.49528	0
				2.49528	0.11745
				2.49722	0.11745
				2.49722	0
				2.49915	0
				2.49915	0.11745
				2.50109	0.11745
				2.50109	0
				2.50303	0
				2.50303	0.11745
				2.50496	0.11745
				2.50496	0
				2.5069	0
				2.5069	0.11745
				2.50884	0.11745
				2.50884	0
				2.51078	0
				2.51078	0.11745
				2.51271	0.11745
				2.51271	0
				2.51465	0
				2.51465	0.11745
				2.51659	0.11745
				2.51659	0
				2.51852	0
				2.51852	0.11745
				2.52046	0.11745
				2.52046	0
				2.5224	0
				2.5224	0.11745
				2.52433	0.11745
				2.52433	0
				2.52627	0
				2.52627	0.11745
				2.52821	0.11745
				2.52821	0
				2.53014	0
				2.53014	0.11745
				2.53208	0.11745
				2.53208	0
				2.53402	0
				2.53402	0.11745
				2.53595	0.11745
				2.53595	0
				2.53789	0
				2.53789	0.11745
				2.53983	0.11745
				2.53983	0
				2.54177	0
				2.54177	0.11745
				2.5437	0.11745
				2.5437	0
				2.54564	0
				2.54564	0.11745
				2.54758	0.11745
				2.54758	0
				2.54951	0
				2.54951	0.11745
				2.55145	0.11745
				2.55145	0
				2.55339	0
				2.55339	0.11745
				2.55532	0.11745
				2.55532	0
				2.55726	0
				2.55726	0.11745
				2.5592	0.11745
				2.5592	0
				2.56113	0
				2.56113	0.11745
				2.56307	0.11745
				2.56307	0
				2.56501	0
				2.56501	0.11745
				2.56695	0.11745
				2.56695	0
				2.56888	0
				2.56888	0.11745
				2.57082	0.11745
				2.57082	0
				2.57276	0
				2.57276	0.11745
				2.57469	0.11745
				2.57469	0
				2.57663	0
				2.57663	0.11745
				2.57857	0.11745
				2.57857	0
				2.5805	0
				2.5805	0.124161
				2.58248	0.124161
				2.58248	0
				2.58445	0
				2.58445	0.124161
				2.58643	0.124161
				2.58643	0
				2.58841	0
				2.58841	0.124161
				2.59038	0.124161
				2.59038	0
				2.59236	0
				2.59236	0.124161
				2.59433	0.124161
				2.59433	0
				2.59631	0
				2.59631	0.124161
				2.59828	0.124161
				2.59828	0
				2.60026	0
				2.60026	0.124161
				2.60224	0.124161
				2.60224	0
				2.60421	0
				2.60421	0.124161
				2.60619	0.124161
				2.60619	0
				2.60816	0
				2.60816	0.124161
				2.61014	0.124161
				2.61014	0
				2.61211	0
				2.61211	0.124161
				2.61409	0.124161
				2.61409	0
				2.61606	0
				2.61606	0.124161
				2.61804	0.124161
				2.61804	0
				2.62002	0
				2.62002	0.124161
				2.62199	0.124161
				2.62199	0
				2.62397	0
				2.62397	0.124161
				2.62594	0.124161
				2.62594	0
				2.62792	0
				2.62792	0.124161
				2.62989	0.124161
				2.62989	0
				2.63187	0
				2.63187	0.124161
				2.63385	0.124161
				2.63385	0
				2.63582	0
				2.63582	0.124161
				2.6378	0.124161
				2.6378	0
				2.63977	0
				2.63977	0.124161
				2.64175	0.124161
				2.64175	0
				2.64372	0
				2.64372	0.124161
				2.6457	0.124161
				2.6457	0
				2.64767	0
				2.64767	0.124161
				2.64965	0.124161
				2.64965	0
				2.65163	0
				2.65163	0.124161
				2.6536	0.124161
				2.6536	0
				2.65558	0
				2.65558	0.124161
				2.65755	0.124161
				2.65755	0
				2.65953	0
				2.65953	0.124161
				2.6615	0.124161
				2.6615	0
				2.66348	0
				2.66348	0.124161
				2.66546	0.124161
				2.66546	0
				2.66743	0
				2.66743	0.124161
				2.66941	0.124161
				2.66941	0
				2.67138	0
				2.67138	0.124161
				2.67336	0.124161
				2.67336	0
				2.67533	0
				2.67533	0.124161
				2.67731	0.124161
				2.67731	0
				2.67928	0
				2.67928	0.124161
				2.68126	0.124161
				2.68126	0
				2.68324	0
				2.68324	0.124161
				2.68521	0.124161
				2.68521	0
				2.68719	0
				2.68719	0.124161
				2.68916	0.124161
				2.68916	0
				2.69114	0
				2.69114	0.124161
				2.69311	0.124161
				2.69311	0
				2.69509	0
				2.69509	0.124161
				2.69707	0.124161
				2.69707	0
				2.69904	0
				2.69904	0.124161
				2.70102	0.124161
				2.70102	0
				2.70299	0
				2.70299	0.124161
				2.70497	0.124161
				2.70497	0
				2.70694	0
				2.70694	0.124161
				2.70892	0.124161
				2.70892	0
				2.71089	0
				2.71089	0.124161
				2.71287	0.124161
				2.71287	0
				2.71485	0
				2.71485	0.124161
				2.71682	0.124161
				2.71682	0
				2.7188	0
				2.7188	0.124161
				2.72077	0.124161
				2.72077	0
				2.72275	0
				2.72275	0.124161
				2.72472	0.124161
				2.72472	0
				2.7267	0
				2.7267	0.124161
				2.72868	0.124161
				2.72868	0
				2.73065	0
				2.73065	0.124161
				2.73263	0.124161
				2.73263	0
				2.7346	0
				2.7346	0.124161
				2.73658	0.124161
				2.73658	0
				2.73855	0
				2.73855	0.124161
				2.74053	0.124161
				2.74053	0
				2.7425	0
				2.7425	0.124161
				2.74448	0.124161
				2.74448	0
				2.74646	0
				2.74646	0.124161
				2.74843	0.124161
				2.74843	0
				2.75041	0
				2.75041	0.124161
				2.75238	0.124161
				2.75238	0
				2.75436	0
				2.75436	0.124161
				2.75633	0.124161
				2.75633	0
				2.75831	0
				2.75831	0.124161
				2.76029	0.124161
				2.76029	0
				2.76226	0
				2.76226	0.124161
				2.76424	0.124161
				2.76424	0
				2.76621	0
				2.76621	0.124161
				2.76819	0.124161
				2.76819	0
				2.77016	0
				2.77016	0.124161
				2.77214	0.124161
				2.77214	0
				2.77411	0
				2.77411	0.124161
				2.77609	0.124161
				2.77609	0
				2.77807	0
				2.77807	0.144295
				2.78	0.144295
				2.78	0
				2.78194	0
				2.78194	0.144295
				2.78388	0.144295
				2.78388	0
				2.78581	0
				2.78581	0.144295
				2.78775	0.144295
				2.78775	0
				2.78969	0
				2.78969	0.144295
				2.79162	0.144295
				2.79162	0
				2.79356	0
				2.79356	0.144295
				2.7955	0.144295
				2.7955	0
				2.79744	0
				2.79744	0.144295
				2.79937	0.144295
				2.79937	0
				2.80131	0
				2.80131	0.144295
				2.80325	0.144295
				2.80325	0
				2.80518	0
				2.80518	0.144295
				2.80712	0.144295
				2.80712	0
				2.80906	0
				2.80906	0.144295
				2.81099	0.144295
				2.81099	0
				2.81293	0
				2.81293	0.144295
				2.81487	0.144295
				2.81487	0
				2.8168	0
				2.8168	0.144295
				2.81874	0.144295
				2.81874	0
				2.82068	0
				2.82068	0.144295
				2.82261	0.144295
				2.82261	0
				2.82455	0
				2.82455	0.144295
				2.82649	0.144295
				2.82649	0
				2.82843	0
				2.82843	0.144295
				2.83036	0.144295
				2.83036	0
				2.8323	0
				2.8323	0.144295
				2.83424	0.144295
				2.83424	0
				2.83617	0
				2.83617	0.144295
				2.83811	0.144295
				2.83811	0
				2.84005	0
				2.84005	0.144295
				2.84198	0.144295
				2.84198	0
				2.84392	0
				2.84392	0.144295
				2.84586	0.144295
				2.84586	0
				2.84779	0
				2.84779	0.144295
				2.84973	0.144295
				2.84973	0
				2.85167	0
				2.85167	0.144295
				2.85361	0.144295
				2.85361	0
				2.85554	0
				2.85554	0.144295
				2.85748	0.144295
				2.85748	0
				2.85942	0
				2.85942	0.144295
				2.86135	0.144295
				2.86135	0
				2.86329	0
				2.86329	0.144295
				2.86523	0.144295
				2.86523	0
				2.86716	0
				2.86716	0.144295
				2.8691	0.144295
				2.8691	0
				2.87104	0
				2.87104	0.144295
				2.87297	0.144295
				2.87297	0
				2.87491	0
				2.87491	0.144295
				2.87685	0.144295
				2.87685	0
				2.87878	0
				2.87878	0.144295
				2.88072	0.144295
				2.88072	0
				2.88266	0
				2.88266	0.144295
				2.8846	0.144295
				2.8846	0
				2.88653	0
				2.88653	0.144295
				2.88847	0.144295
				2.88847	0
				2.89041	0
				2.89041	0.144295
				2.89234	0.144295
				2.89234	0
				2.89428	0
				2.89428	0.144295
				2.89622	0.144295
				2.89622	0
				2.89815	0
				2.89815	0.144295
				2.90009	0.144295
				2.90009	0
				2.90203	0
				2.90203	0.144295
				2.90396	0.144295
				2.90396	0
				2.9059	0
				2.9059	0.144295
				2.90784	0.144295
				2.90784	0
				2.90977	0
				2.90977	0.144295
				2.91171	0.144295
				2.91171	0
				2.91365	0
				2.91365	0.144295
				2.91559	0.144295
				2.91559	0
				2.91752	0
				2.91752	0.144295
				2.91946	0.144295
				2.91946	0
				2.9214	0
				2.9214	0.144295
				2.92333	0.144295
				2.92333	0
				2.92527	0
				2.92527	0.144295
				2.92721	0.144295
				2.92721	0
				2.92914	0
				2.92914	0.144295
				2.93108	0.144295
				2.93108	0
				2.93302	0
				2.93302	0.144295
				2.93495	0.144295
				2.93495	0
				2.93689	0
				2.93689	0.144295
				2.93883	0.144295
				2.93883	0
				2.94077	0
				2.94077	0.144295
				2.9427	0.144295
				2.9427	0
				2.94464	0
				2.94464	0.144295
				2.94658	0.144295
				2.94658	0
				2.94851	0
				2.94851	0.144295
				2.95045	0.144295
				2.95045	0
				2.95239	0
				2.95239	0.144295
				2.95432	0.144295
				2.95432	0
				2.95626	0
				2.95626	0.144295
				2.9582	0.144295
				2.9582	0
				2.96013	0
				2.96013	0.144295
				2.96207	0.144295
				2.96207	0
				2.96401	0
				2.96401	0.144295
				2.96594	0.144295
				2.96594	0
				2.96788	0
				2.96788	0.144295
				2.96982	0.144295
				2.96982	0
				2.97176	0
				2.97176	0.144295
				2.97369	0.144295
				2.97369	0
				2.97563	0
				2.97563	0.0805369
				2.97757	0.0805369
				2.97757	0
				2.9795	0
				2.9795	0.0805369
				2.98144	0.0805369
				2.98144	0
				2.98338	0
				2.98338	0.0805369
				2.98531	0.0805369
				2.98531	0
				2.98725	0
				2.98725	0.0805369
				2.98919	0.0805369
				2.98919	0
				2.99112	0
				2.99112	0.0805369
				2.99306	0.0805369
				2.99306	0
				2.995	0
				2.995	0.0805369
				2.99693	0.0805369
				2.99693	0
				2.99887	0
				2.99887	0.0805369
				3.00081	0.0805369
				3.00081	0
				3.00275	0
				3.00275	0.0805369
				3.00468	0.0805369
				3.00468	0
				3.00662	0
				3.00662	0.0805369
				3.00856	0.0805369
				3.00856	0
				3.01049	0
				3.01049	0.0805369
				3.01243	0.0805369
				3.01243	0
				3.01437	0
				3.01437	0.0805369
				3.0163	0.0805369
				3.0163	0
				3.01824	0
				3.01824	0.0805369
				3.02018	0.0805369
				3.02018	0
				3.02211	0
				3.02211	0.0805369
				3.02405	0.0805369
				3.02405	0
				3.02599	0
				3.02599	0.0805369
				3.02793	0.0805369
				3.02793	0
				3.02986	0
				3.02986	0.0805369
				3.0318	0.0805369
				3.0318	0
				3.03374	0
				3.03374	0.0805369
				3.03567	0.0805369
				3.03567	0
				3.03761	0
				3.03761	0.0805369
				3.03955	0.0805369
				3.03955	0
				3.04148	0
				3.04148	0.0805369
				3.04342	0.0805369
				3.04342	0
				3.04536	0
				3.04536	0.0805369
				3.04729	0.0805369
				3.04729	0
				3.04923	0
				3.04923	0.0805369
				3.05117	0.0805369
				3.05117	0
				3.0531	0
				3.0531	0.0805369
				3.05504	0.0805369
				3.05504	0
				3.05698	0
				3.05698	0.0805369
				3.05892	0.0805369
				3.05892	0
				3.06085	0
				3.06085	0.0805369
				3.06279	0.0805369
				3.06279	0
				3.06473	0
				3.06473	0.0805369
				3.06666	0.0805369
				3.06666	0
				3.0686	0
				3.0686	0.0805369
				3.07054	0.0805369
				3.07054	0
				3.07247	0
				3.07247	0.0805369
				3.07441	0.0805369
				3.07441	0
				3.07635	0
				3.07635	0.0805369
				3.07828	0.0805369
				3.07828	0
				3.08022	0
				3.08022	0.0805369
				3.08216	0.0805369
				3.08216	0
				3.0841	0
				3.0841	0.0805369
				3.08603	0.0805369
				3.08603	0
				3.08797	0
				3.08797	0.0805369
				3.08991	0.0805369
				3.08991	0
				3.09184	0
				3.09184	0.0805369
				3.09378	0.0805369
				3.09378	0
				3.09572	0
				3.09572	0.0805369
				3.09765	0.0805369
				3.09765	0
				3.09959	0
				3.09959	0.0805369
				3.10153	0.0805369
				3.10153	0
				3.10346	0
				3.10346	0.0805369
				3.1054	0.0805369
				3.1054	0
				3.10734	0
				3.10734	0.0805369
				3.10927	0.0805369
				3.10927	0
				3.11121	0
				3.11121	0.0805369
				3.11315	0.0805369
				3.11315	0
				3.11509	0
				3.11509	0.0805369
				3.11702	0.0805369
				3.11702	0
				3.11896	0
				3.11896	0.0805369
				3.1209	0.0805369
				3.1209	0
				3.12283	0
				3.12283	0.0805369
				3.12477	0.0805369
				3.12477	0
				3.12671	0
				3.12671	0.0805369
				3.12864	0.0805369
				3.12864	0
				3.13058	0
				3.13058	0.0805369
				3.13252	0.0805369
				3.13252	0
				3.13445	0
				3.13445	0.0805369
				3.13639	0.0805369
				3.13639	0
				3.13833	0
				3.13833	0.0805369
				3.14026	0.0805369
				3.14026	0
				3.1422	0
				3.1422	0.0805369
				3.14414	0.0805369
				3.14414	0
				3.14608	0
				3.14608	0.0805369
				3.14801	0.0805369
				3.14801	0
[truncated: 1,840 more rows]

## Sheet: Histogramme_HID5
1	0			1.2	0
1	0			1.2	0.0268456
1.2	0			1.202	0.0268456
1.2	0			1.202	0
1.2	0.0268456			1.204	0
1.4	0.0268456			1.204	0.0268456
1.4	0			1.206	0.0268456
1.4	0.0302013			1.206	0
1.6	0.0302013			1.208	0
1.6	0			1.208	0.0268456
1.6	0.0536913			1.21	0.0268456
1.8	0.0536913			1.21	0
1.8	0			1.212	0
1.8	0.0369128			1.212	0.0268456
2	0.0369128			1.214	0.0268456
2	0			1.214	0
2	0.0637584			1.216	0
2.2	0.0637584			1.216	0.0268456
2.2	0			1.218	0.0268456
2.2	0.090604			1.218	0
2.4	0.090604			1.22	0
2.4	0			1.22	0.0268456
2.4	0.110738			1.222	0.0268456
2.6	0.110738			1.222	0
2.6	0			1.224	0
2.6	0.144295			1.224	0.0268456
2.8	0.144295			1.226	0.0268456
2.8	0			1.226	0
2.8	0.120805			1.228	0
3	0.120805			1.228	0.0268456
3	0			1.23	0.0268456
3	0.090604			1.23	0
3.2	0.090604			1.232	0
3.2	0			1.232	0.0268456
3.2	0.0436242			1.234	0.0268456
3.4	0.0436242			1.234	0
3.4	0			1.236	0
3.4	0.033557			1.236	0.0268456
3.6	0.033557			1.238	0.0268456
3.6	0			1.238	0
3.6	0.0268456			1.24	0
3.8	0.0268456			1.24	0.0268456
3.8	0			1.242	0.0268456
3.8	0.0604027			1.242	0
4	0.0604027			1.244	0
4	0			1.244	0.0268456
4	0.0234899			1.246	0.0268456
4.2	0.0234899			1.246	0
4.2	0			1.248	0
4.2	0.0167785			1.248	0.0268456
4.4	0.0167785			1.25	0.0268456
4.4	0			1.25	0
4.4	0.0167785			1.252	0
4.6	0.0167785			1.252	0.0268456
4.6	0			1.254	0.0268456
4.6	0.00671141			1.254	0
4.8	0.00671141			1.256	0
4.8	0			1.256	0.0268456
4.8	0.0033557			1.258	0.0268456
5	0.0033557			1.258	0
5	0			1.26	0
				1.26	0.0268456
				1.262	0.0268456
				1.262	0
				1.264	0
				1.264	0.0268456
				1.266	0.0268456
				1.266	0
				1.268	0
				1.268	0.0268456
				1.27	0.0268456
				1.27	0
				1.272	0
				1.272	0.0268456
				1.274	0.0268456
				1.274	0
				1.276	0
				1.276	0.0268456
				1.278	0.0268456
				1.278	0
				1.28	0
				1.28	0.0268456
				1.282	0.0268456
				1.282	0
				1.284	0
				1.284	0.0268456
				1.286	0.0268456
				1.286	0
				1.288	0
				1.288	0.0268456
				1.29	0.0268456
				1.29	0
				1.292	0
				1.292	0.0268456
				1.294	0.0268456
				1.294	0
				1.296	0
				1.296	0.0268456
				1.298	0.0268456
				1.298	0
				1.3	0
				1.3	0.0268456
				1.302	0.0268456
				1.302	0
				1.304	0
				1.304	0.0268456
				1.306	0.0268456
				1.306	0
				1.308	0
				1.308	0.0268456
				1.31	0.0268456
				1.31	0
				1.312	0
				1.312	0.0268456
				1.314	0.0268456
				1.314	0
				1.316	0
				1.316	0.0268456
				1.318	0.0268456
				1.318	0
				1.32	0
				1.32	0.0268456
				1.322	0.0268456
				1.322	0
				1.324	0
				1.324	0.0268456
				1.326	0.0268456
				1.326	0
				1.328	0
				1.328	0.0268456
				1.33	0.0268456
				1.33	0
				1.332	0
				1.332	0.0268456
				1.334	0.0268456
				1.334	0
				1.336	0
				1.336	0.0268456
				1.338	0.0268456
				1.338	0
				1.34	0
				1.34	0.0268456
				1.342	0.0268456
				1.342	0
				1.344	0
				1.344	0.0268456
				1.346	0.0268456
				1.346	0
				1.348	0
				1.348	0.0268456
				1.35	0.0268456
				1.35	0
				1.352	0
				1.352	0.0268456
				1.354	0.0268456
				1.354	0
				1.356	0
				1.356	0.0268456
				1.358	0.0268456
				1.358	0
				1.36	0
				1.36	0.0268456
				1.362	0.0268456
				1.362	0
				1.364	0
				1.364	0.0268456
				1.366	0.0268456
				1.366	0
				1.368	0
				1.368	0.0268456
				1.37	0.0268456
				1.37	0
				1.372	0
				1.372	0.0268456
				1.374	0.0268456
				1.374	0
				1.376	0
				1.376	0.0268456
				1.378	0.0268456
				1.378	0
				1.38	0
				1.38	0.0268456
				1.382	0.0268456
				1.382	0
				1.384	0
				1.384	0.0268456
				1.386	0.0268456
				1.386	0
				1.388	0
				1.388	0.0268456
				1.39	0.0268456
				1.39	0
				1.392	0
				1.392	0.0268456
				1.394	0.0268456
				1.394	0
				1.396	0
				1.396	0.0268456
				1.398	0.0268456
				1.398	0
				1.4	0
				1.4	0.0302013
				1.40196	0.0302013
				1.40196	0
				1.40392	0
				1.40392	0.0302013
				1.40588	0.0302013
				1.40588	0
				1.40784	0
				1.40784	0.0302013
				1.4098	0.0302013
				1.4098	0
				1.41176	0
				1.41176	0.0302013
				1.41373	0.0302013
				1.41373	0
				1.41569	0
				1.41569	0.0302013
				1.41765	0.0302013
				1.41765	0
				1.41961	0
				1.41961	0.0302013
				1.42157	0.0302013
				1.42157	0
				1.42353	0
				1.42353	0.0302013
				1.42549	0.0302013
				1.42549	0
				1.42745	0
				1.42745	0.0302013
				1.42941	0.0302013
				1.42941	0
				1.43137	0
				1.43137	0.0302013
				1.43333	0.0302013
				1.43333	0
				1.43529	0
				1.43529	0.0302013
				1.43725	0.0302013
				1.43725	0
				1.43922	0
				1.43922	0.0302013
				1.44118	0.0302013
				1.44118	0
				1.44314	0
				1.44314	0.0302013
				1.4451	0.0302013
				1.4451	0
				1.44706	0
				1.44706	0.0302013
				1.44902	0.0302013
				1.44902	0
				1.45098	0
				1.45098	0.0302013
				1.45294	0.0302013
				1.45294	0
				1.4549	0
				1.4549	0.0302013
				1.45686	0.0302013
				1.45686	0
				1.45882	0
				1.45882	0.0302013
				1.46078	0.0302013
				1.46078	0
				1.46275	0
				1.46275	0.0302013
				1.46471	0.0302013
				1.46471	0
				1.46667	0
				1.46667	0.0302013
				1.46863	0.0302013
				1.46863	0
				1.47059	0
				1.47059	0.0302013
				1.47255	0.0302013
				1.47255	0
				1.47451	0
				1.47451	0.0302013
				1.47647	0.0302013
				1.47647	0
				1.47843	0
				1.47843	0.0302013
				1.48039	0.0302013
				1.48039	0
				1.48235	0
				1.48235	0.0302013
				1.48431	0.0302013
				1.48431	0
				1.48627	0
				1.48627	0.0302013
				1.48824	0.0302013
				1.48824	0
				1.4902	0
				1.4902	0.0302013
				1.49216	0.0302013
				1.49216	0
				1.49412	0
				1.49412	0.0302013
				1.49608	0.0302013
				1.49608	0
				1.49804	0
				1.49804	0.0302013
				1.5	0.0302013
				1.5	0
				1.50196	0
				1.50196	0.0302013
				1.50392	0.0302013
				1.50392	0
				1.50588	0
				1.50588	0.0302013
				1.50784	0.0302013
				1.50784	0
				1.5098	0
				1.5098	0.0302013
				1.51176	0.0302013
				1.51176	0
				1.51373	0
				1.51373	0.0302013
				1.51569	0.0302013
				1.51569	0
				1.51765	0
				1.51765	0.0302013
				1.51961	0.0302013
				1.51961	0
				1.52157	0
				1.52157	0.0302013
				1.52353	0.0302013
				1.52353	0
				1.52549	0
				1.52549	0.0302013
				1.52745	0.0302013
				1.52745	0
				1.52941	0
				1.52941	0.0302013
				1.53137	0.0302013
				1.53137	0
				1.53333	0
				1.53333	0.0302013
				1.53529	0.0302013
				1.53529	0
				1.53725	0
				1.53725	0.0302013
				1.53922	0.0302013
				1.53922	0
				1.54118	0
				1.54118	0.0302013
				1.54314	0.0302013
				1.54314	0
				1.5451	0
				1.5451	0.0302013
				1.54706	0.0302013
				1.54706	0
				1.54902	0
				1.54902	0.0302013
				1.55098	0.0302013
				1.55098	0
				1.55294	0
				1.55294	0.0302013
				1.5549	0.0302013
				1.5549	0
				1.55686	0
				1.55686	0.0302013
				1.55882	0.0302013
				1.55882	0
				1.56078	0
				1.56078	0.0302013
				1.56275	0.0302013
				1.56275	0
				1.56471	0
				1.56471	0.0302013
				1.56667	0.0302013
				1.56667	0
				1.56863	0
				1.56863	0.0302013
				1.57059	0.0302013
				1.57059	0
				1.57255	0
				1.57255	0.0302013
				1.57451	0.0302013
				1.57451	0
				1.57647	0
				1.57647	0.0302013
				1.57843	0.0302013
				1.57843	0
				1.58039	0
				1.58039	0.0302013
				1.58235	0.0302013
				1.58235	0
				1.58431	0
				1.58431	0.0302013
				1.58627	0.0302013
				1.58627	0
				1.58824	0
				1.58824	0.0302013
				1.5902	0.0302013
				1.5902	0
				1.59216	0
				1.59216	0.0302013
				1.59412	0.0302013
				1.59412	0
				1.59608	0
				1.59608	0.0302013
				1.59804	0.0302013
				1.59804	0
				1.6	0
				1.6	0.0536913
				1.602	0.0536913
				1.602	0
				1.604	0
				1.604	0.0536913
				1.606	0.0536913
				1.606	0
				1.608	0
				1.608	0.0536913
				1.61	0.0536913
				1.61	0
				1.612	0
				1.612	0.0536913
				1.614	0.0536913
				1.614	0
				1.616	0
				1.616	0.0536913
				1.618	0.0536913
				1.618	0
				1.62	0
				1.62	0.0536913
				1.622	0.0536913
				1.622	0
				1.624	0
				1.624	0.0536913
				1.626	0.0536913
				1.626	0
				1.628	0
				1.628	0.0536913
				1.63	0.0536913
				1.63	0
				1.632	0
				1.632	0.0536913
				1.634	0.0536913
				1.634	0
				1.636	0
				1.636	0.0536913
				1.638	0.0536913
				1.638	0
				1.64	0
				1.64	0.0536913
				1.642	0.0536913
				1.642	0
				1.644	0
				1.644	0.0536913
				1.646	0.0536913
				1.646	0
				1.648	0
				1.648	0.0536913
				1.65	0.0536913
				1.65	0
				1.652	0
				1.652	0.0536913
				1.654	0.0536913
				1.654	0
				1.656	0
				1.656	0.0536913
				1.658	0.0536913
				1.658	0
				1.66	0
				1.66	0.0536913
				1.662	0.0536913
				1.662	0
				1.664	0
				1.664	0.0536913
				1.666	0.0536913
				1.666	0
				1.668	0
				1.668	0.0536913
				1.67	0.0536913
				1.67	0
				1.672	0
				1.672	0.0536913
				1.674	0.0536913
				1.674	0
				1.676	0
				1.676	0.0536913
				1.678	0.0536913
				1.678	0
				1.68	0
				1.68	0.0536913
				1.682	0.0536913
				1.682	0
				1.684	0
				1.684	0.0536913
				1.686	0.0536913
				1.686	0
				1.688	0
				1.688	0.0536913
				1.69	0.0536913
				1.69	0
				1.692	0
				1.692	0.0536913
				1.694	0.0536913
				1.694	0
				1.696	0
				1.696	0.0536913
				1.698	0.0536913
				1.698	0
				1.7	0
				1.7	0.0536913
				1.702	0.0536913
				1.702	0
				1.704	0
				1.704	0.0536913
				1.706	0.0536913
				1.706	0
				1.708	0
				1.708	0.0536913
				1.71	0.0536913
				1.71	0
				1.712	0
				1.712	0.0536913
				1.714	0.0536913
				1.714	0
				1.716	0
				1.716	0.0536913
				1.718	0.0536913
				1.718	0
				1.72	0
				1.72	0.0536913
				1.722	0.0536913
				1.722	0
				1.724	0
				1.724	0.0536913
				1.726	0.0536913
				1.726	0
				1.728	0
				1.728	0.0536913
				1.73	0.0536913
				1.73	0
				1.732	0
				1.732	0.0536913
				1.734	0.0536913
				1.734	0
				1.736	0
				1.736	0.0536913
				1.738	0.0536913
				1.738	0
				1.74	0
				1.74	0.0536913
				1.742	0.0536913
				1.742	0
				1.744	0
				1.744	0.0536913
				1.746	0.0536913
				1.746	0
				1.748	0
				1.748	0.0536913
				1.75	0.0536913
				1.75	0
				1.752	0
				1.752	0.0536913
				1.754	0.0536913
				1.754	0
				1.756	0
				1.756	0.0536913
				1.758	0.0536913
				1.758	0
				1.76	0
				1.76	0.0536913
				1.762	0.0536913
				1.762	0
				1.764	0
				1.764	0.0536913
				1.766	0.0536913
				1.766	0
				1.768	0
				1.768	0.0536913
				1.77	0.0536913
				1.77	0
				1.772	0
				1.772	0.0536913
				1.774	0.0536913
				1.774	0
				1.776	0
				1.776	0.0536913
				1.778	0.0536913
				1.778	0
				1.78	0
				1.78	0.0536913
				1.782	0.0536913
				1.782	0
				1.784	0
				1.784	0.0536913
				1.786	0.0536913
				1.786	0
				1.788	0
				1.788	0.0536913
				1.79	0.0536913
				1.79	0
				1.792	0
				1.792	0.0536913
				1.794	0.0536913
				1.794	0
				1.796	0
				1.796	0.0536913
				1.798	0.0536913
				1.798	0
				1.8	0
				1.8	0.0369128
				1.802	0.0369128
				1.802	0
				1.804	0
				1.804	0.0369128
				1.806	0.0369128
				1.806	0
				1.808	0
				1.808	0.0369128
				1.81	0.0369128
				1.81	0
				1.812	0
				1.812	0.0369128
				1.814	0.0369128
				1.814	0
				1.816	0
				1.816	0.0369128
				1.818	0.0369128
				1.818	0
				1.82	0
				1.82	0.0369128
				1.822	0.0369128
				1.822	0
				1.824	0
				1.824	0.0369128
				1.826	0.0369128
				1.826	0
				1.828	0
				1.828	0.0369128
				1.83	0.0369128
				1.83	0
				1.832	0
				1.832	0.0369128
				1.834	0.0369128
				1.834	0
				1.836	0
				1.836	0.0369128
				1.838	0.0369128
				1.838	0
				1.84	0
				1.84	0.0369128
				1.842	0.0369128
				1.842	0
				1.844	0
				1.844	0.0369128
				1.846	0.0369128
				1.846	0
				1.848	0
				1.848	0.0369128
				1.85	0.0369128
				1.85	0
				1.852	0
				1.852	0.0369128
				1.854	0.0369128
				1.854	0
				1.856	0
				1.856	0.0369128
				1.858	0.0369128
				1.858	0
				1.86	0
				1.86	0.0369128
				1.862	0.0369128
				1.862	0
				1.864	0
				1.864	0.0369128
				1.866	0.0369128
				1.866	0
				1.868	0
				1.868	0.0369128
				1.87	0.0369128
				1.87	0
				1.872	0
				1.872	0.0369128
				1.874	0.0369128
				1.874	0
				1.876	0
				1.876	0.0369128
				1.878	0.0369128
				1.878	0
				1.88	0
				1.88	0.0369128
				1.882	0.0369128
				1.882	0
				1.884	0
				1.884	0.0369128
				1.886	0.0369128
				1.886	0
				1.888	0
				1.888	0.0369128
				1.89	0.0369128
				1.89	0
				1.892	0
				1.892	0.0369128
				1.894	0.0369128
				1.894	0
				1.896	0
				1.896	0.0369128
				1.898	0.0369128
				1.898	0
				1.9	0
				1.9	0.0369128
				1.902	0.0369128
				1.902	0
				1.904	0
				1.904	0.0369128
				1.906	0.0369128
				1.906	0
				1.908	0
				1.908	0.0369128
				1.91	0.0369128
				1.91	0
				1.912	0
				1.912	0.0369128
				1.914	0.0369128
				1.914	0
				1.916	0
				1.916	0.0369128
				1.918	0.0369128
				1.918	0
				1.92	0
				1.92	0.0369128
				1.922	0.0369128
				1.922	0
				1.924	0
				1.924	0.0369128
				1.926	0.0369128
				1.926	0
				1.928	0
				1.928	0.0369128
				1.93	0.0369128
				1.93	0
				1.932	0
				1.932	0.0369128
				1.934	0.0369128
				1.934	0
				1.936	0
				1.936	0.0369128
				1.938	0.0369128
				1.938	0
				1.94	0
				1.94	0.0369128
				1.942	0.0369128
				1.942	0
				1.944	0
				1.944	0.0369128
				1.946	0.0369128
				1.946	0
				1.948	0
				1.948	0.0369128
				1.95	0.0369128
				1.95	0
				1.952	0
				1.952	0.0369128
				1.954	0.0369128
				1.954	0
				1.956	0
				1.956	0.0369128
				1.958	0.0369128
				1.958	0
				1.96	0
				1.96	0.0369128
				1.962	0.0369128
				1.962	0
				1.964	0
				1.964	0.0369128
				1.966	0.0369128
				1.966	0
				1.968	0
				1.968	0.0369128
				1.97	0.0369128
				1.97	0
				1.972	0
				1.972	0.0369128
				1.974	0.0369128
				1.974	0
				1.976	0
				1.976	0.0369128
				1.978	0.0369128
				1.978	0
				1.98	0
				1.98	0.0369128
				1.982	0.0369128
				1.982	0
				1.984	0
				1.984	0.0369128
				1.986	0.0369128
				1.986	0
				1.988	0
				1.988	0.0369128
				1.99	0.0369128
				1.99	0
				1.992	0
				1.992	0.0369128
				1.994	0.0369128
				1.994	0
				1.996	0
				1.996	0.0369128
				1.998	0.0369128
				1.998	0
				2	0
				2	0.0637584
				2.00196	0.0637584
				2.00196	0
				2.00392	0
				2.00392	0.0637584
				2.00588	0.0637584
				2.00588	0
				2.00784	0
				2.00784	0.0637584
				2.0098	0.0637584
				2.0098	0
				2.01176	0
				2.01176	0.0637584
				2.01373	0.0637584
				2.01373	0
				2.01569	0
				2.01569	0.0637584
				2.01765	0.0637584
				2.01765	0
				2.01961	0
				2.01961	0.0637584
				2.02157	0.0637584
				2.02157	0
				2.02353	0
				2.02353	0.0637584
				2.02549	0.0637584
				2.02549	0
				2.02745	0
				2.02745	0.0637584
				2.02941	0.0637584
				2.02941	0
				2.03137	0
				2.03137	0.0637584
				2.03333	0.0637584
				2.03333	0
				2.03529	0
				2.03529	0.0637584
				2.03725	0.0637584
				2.03725	0
				2.03922	0
				2.03922	0.0637584
				2.04118	0.0637584
				2.04118	0
				2.04314	0
				2.04314	0.0637584
				2.0451	0.0637584
				2.0451	0
				2.04706	0
				2.04706	0.0637584
				2.04902	0.0637584
				2.04902	0
				2.05098	0
				2.05098	0.0637584
				2.05294	0.0637584
				2.05294	0
				2.0549	0
				2.0549	0.0637584
				2.05686	0.0637584
				2.05686	0
				2.05882	0
				2.05882	0.0637584
				2.06078	0.0637584
				2.06078	0
				2.06275	0
				2.06275	0.0637584
				2.06471	0.0637584
				2.06471	0
				2.06667	0
				2.06667	0.0637584
				2.06863	0.0637584
				2.06863	0
				2.07059	0
				2.07059	0.0637584
				2.07255	0.0637584
				2.07255	0
				2.07451	0
				2.07451	0.0637584
				2.07647	0.0637584
				2.07647	0
				2.07843	0
				2.07843	0.0637584
				2.08039	0.0637584
				2.08039	0
				2.08235	0
				2.08235	0.0637584
				2.08431	0.0637584
				2.08431	0
				2.08627	0
				2.08627	0.0637584
				2.08824	0.0637584
				2.08824	0
				2.0902	0
				2.0902	0.0637584
				2.09216	0.0637584
				2.09216	0
				2.09412	0
				2.09412	0.0637584
				2.09608	0.0637584
				2.09608	0
				2.09804	0
				2.09804	0.0637584
				2.1	0.0637584
				2.1	0
				2.10196	0
				2.10196	0.0637584
				2.10392	0.0637584
				2.10392	0
				2.10588	0
				2.10588	0.0637584
				2.10784	0.0637584
				2.10784	0
				2.1098	0
				2.1098	0.0637584
				2.11176	0.0637584
				2.11176	0
				2.11373	0
				2.11373	0.0637584
				2.11569	0.0637584
				2.11569	0
				2.11765	0
				2.11765	0.0637584
				2.11961	0.0637584
				2.11961	0
				2.12157	0
				2.12157	0.0637584
				2.12353	0.0637584
				2.12353	0
				2.12549	0
				2.12549	0.0637584
				2.12745	0.0637584
				2.12745	0
				2.12941	0
				2.12941	0.0637584
				2.13137	0.0637584
				2.13137	0
				2.13333	0
				2.13333	0.0637584
				2.13529	0.0637584
				2.13529	0
				2.13725	0
				2.13725	0.0637584
				2.13922	0.0637584
				2.13922	0
				2.14118	0
				2.14118	0.0637584
				2.14314	0.0637584
				2.14314	0
				2.1451	0
				2.1451	0.0637584
				2.14706	0.0637584
				2.14706	0
				2.14902	0
				2.14902	0.0637584
				2.15098	0.0637584
				2.15098	0
				2.15294	0
				2.15294	0.0637584
				2.1549	0.0637584
				2.1549	0
				2.15686	0
				2.15686	0.0637584
				2.15882	0.0637584
				2.15882	0
				2.16078	0
				2.16078	0.0637584
				2.16275	0.0637584
				2.16275	0
				2.16471	0
				2.16471	0.0637584
				2.16667	0.0637584
				2.16667	0
				2.16863	0
				2.16863	0.0637584
				2.17059	0.0637584
				2.17059	0
				2.17255	0
				2.17255	0.0637584
				2.17451	0.0637584
				2.17451	0
				2.17647	0
				2.17647	0.0637584
				2.17843	0.0637584
				2.17843	0
				2.18039	0
				2.18039	0.0637584
				2.18235	0.0637584
				2.18235	0
				2.18431	0
				2.18431	0.0637584
				2.18627	0.0637584
				2.18627	0
				2.18824	0
				2.18824	0.0637584
				2.1902	0.0637584
				2.1902	0
				2.19216	0
				2.19216	0.0637584
				2.19412	0.0637584
				2.19412	0
				2.19608	0
				2.19608	0.0637584
				2.19804	0.0637584
				2.19804	0
				2.2	0
				2.2	0.090604
				2.202	0.090604
				2.202	0
				2.204	0
				2.204	0.090604
				2.206	0.090604
				2.206	0
				2.208	0
				2.208	0.090604
				2.21	0.090604
				2.21	0
				2.212	0
				2.212	0.090604
				2.214	0.090604
				2.214	0
				2.216	0
				2.216	0.090604
				2.218	0.090604
				2.218	0
				2.22	0
				2.22	0.090604
				2.222	0.090604
				2.222	0
				2.224	0
				2.224	0.090604
				2.226	0.090604
				2.226	0
				2.228	0
				2.228	0.090604
				2.23	0.090604
				2.23	0
				2.232	0
				2.232	0.090604
				2.234	0.090604
				2.234	0
				2.236	0
				2.236	0.090604
				2.238	0.090604
				2.238	0
				2.24	0
				2.24	0.090604
				2.242	0.090604
				2.242	0
				2.244	0
				2.244	0.090604
				2.246	0.090604
				2.246	0
				2.248	0
				2.248	0.090604
				2.25	0.090604
				2.25	0
				2.252	0
				2.252	0.090604
				2.254	0.090604
				2.254	0
				2.256	0
				2.256	0.090604
				2.258	0.090604
				2.258	0
				2.26	0
				2.26	0.090604
				2.262	0.090604
				2.262	0
				2.264	0
				2.264	0.090604
				2.266	0.090604
				2.266	0
				2.268	0
				2.268	0.090604
				2.27	0.090604
				2.27	0
				2.272	0
				2.272	0.090604
				2.274	0.090604
				2.274	0
				2.276	0
				2.276	0.090604
				2.278	0.090604
				2.278	0
				2.28	0
				2.28	0.090604
				2.282	0.090604
				2.282	0
				2.284	0
				2.284	0.090604
				2.286	0.090604
				2.286	0
				2.288	0
				2.288	0.090604
				2.29	0.090604
				2.29	0
				2.292	0
				2.292	0.090604
				2.294	0.090604
				2.294	0
				2.296	0
				2.296	0.090604
				2.298	0.090604
				2.298	0
				2.3	0
				2.3	0.090604
				2.302	0.090604
				2.302	0
				2.304	0
				2.304	0.090604
				2.306	0.090604
				2.306	0
				2.308	0
				2.308	0.090604
				2.31	0.090604
				2.31	0
				2.312	0
				2.312	0.090604
				2.314	0.090604
				2.314	0
				2.316	0
				2.316	0.090604
				2.318	0.090604
				2.318	0
				2.32	0
				2.32	0.090604
				2.322	0.090604
				2.322	0
				2.324	0
				2.324	0.090604
				2.326	0.090604
				2.326	0
				2.328	0
				2.328	0.090604
				2.33	0.090604
				2.33	0
				2.332	0
				2.332	0.090604
				2.334	0.090604
				2.334	0
				2.336	0
				2.336	0.090604
				2.338	0.090604
				2.338	0
				2.34	0
				2.34	0.090604
				2.342	0.090604
				2.342	0
				2.344	0
				2.344	0.090604
				2.346	0.090604
				2.346	0
				2.348	0
				2.348	0.090604
				2.35	0.090604
				2.35	0
				2.352	0
				2.352	0.090604
				2.354	0.090604
				2.354	0
				2.356	0
				2.356	0.090604
				2.358	0.090604
				2.358	0
				2.36	0
				2.36	0.090604
				2.362	0.090604
				2.362	0
				2.364	0
				2.364	0.090604
				2.366	0.090604
				2.366	0
				2.368	0
				2.368	0.090604
				2.37	0.090604
				2.37	0
				2.372	0
				2.372	0.090604
				2.374	0.090604
				2.374	0
				2.376	0
				2.376	0.090604
				2.378	0.090604
				2.378	0
				2.38	0
				2.38	0.090604
				2.382	0.090604
				2.382	0
				2.384	0
				2.384	0.090604
				2.386	0.090604
				2.386	0
				2.388	0
				2.388	0.090604
				2.39	0.090604
				2.39	0
				2.392	0
				2.392	0.090604
				2.394	0.090604
				2.394	0
				2.396	0
				2.396	0.090604
				2.398	0.090604
				2.398	0
				2.4	0
				2.4	0.110738
				2.40196	0.110738
				2.40196	0
				2.40392	0
				2.40392	0.110738
				2.40588	0.110738
				2.40588	0
				2.40784	0
				2.40784	0.110738
				2.4098	0.110738
				2.4098	0
				2.41176	0
				2.41176	0.110738
				2.41373	0.110738
				2.41373	0
				2.41569	0
				2.41569	0.110738
				2.41765	0.110738
				2.41765	0
				2.41961	0
				2.41961	0.110738
				2.42157	0.110738
				2.42157	0
				2.42353	0
				2.42353	0.110738
				2.42549	0.110738
				2.42549	0
				2.42745	0
				2.42745	0.110738
				2.42941	0.110738
				2.42941	0
				2.43137	0
				2.43137	0.110738
				2.43333	0.110738
				2.43333	0
				2.43529	0
				2.43529	0.110738
				2.43725	0.110738
				2.43725	0
				2.43922	0
				2.43922	0.110738
				2.44118	0.110738
				2.44118	0
				2.44314	0
				2.44314	0.110738
				2.4451	0.110738
				2.4451	0
				2.44706	0
				2.44706	0.110738
				2.44902	0.110738
				2.44902	0
				2.45098	0
				2.45098	0.110738
				2.45294	0.110738
				2.45294	0
				2.4549	0
				2.4549	0.110738
				2.45686	0.110738
				2.45686	0
				2.45882	0
				2.45882	0.110738
				2.46078	0.110738
				2.46078	0
				2.46275	0
				2.46275	0.110738
				2.46471	0.110738
				2.46471	0
				2.46667	0
				2.46667	0.110738
				2.46863	0.110738
				2.46863	0
				2.47059	0
				2.47059	0.110738
				2.47255	0.110738
				2.47255	0
				2.47451	0
				2.47451	0.110738
				2.47647	0.110738
				2.47647	0
				2.47843	0
				2.47843	0.110738
				2.48039	0.110738
				2.48039	0
				2.48235	0
				2.48235	0.110738
				2.48431	0.110738
				2.48431	0
				2.48627	0
				2.48627	0.110738
				2.48824	0.110738
				2.48824	0
				2.4902	0
				2.4902	0.110738
				2.49216	0.110738
				2.49216	0
				2.49412	0
				2.49412	0.110738
				2.49608	0.110738
				2.49608	0
				2.49804	0
				2.49804	0.110738
				2.5	0.110738
				2.5	0
				2.50196	0
				2.50196	0.110738
				2.50392	0.110738
				2.50392	0
				2.50588	0
				2.50588	0.110738
				2.50784	0.110738
				2.50784	0
				2.5098	0
				2.5098	0.110738
				2.51176	0.110738
				2.51176	0
				2.51373	0
				2.51373	0.110738
				2.51569	0.110738
				2.51569	0
				2.51765	0
				2.51765	0.110738
				2.51961	0.110738
				2.51961	0
				2.52157	0
				2.52157	0.110738
				2.52353	0.110738
				2.52353	0
				2.52549	0
				2.52549	0.110738
				2.52745	0.110738
				2.52745	0
				2.52941	0
				2.52941	0.110738
				2.53137	0.110738
				2.53137	0
				2.53333	0
				2.53333	0.110738
				2.53529	0.110738
				2.53529	0
				2.53725	0
				2.53725	0.110738
				2.53922	0.110738
				2.53922	0
				2.54118	0
				2.54118	0.110738
				2.54314	0.110738
				2.54314	0
				2.5451	0
				2.5451	0.110738
				2.54706	0.110738
				2.54706	0
				2.54902	0
				2.54902	0.110738
				2.55098	0.110738
				2.55098	0
				2.55294	0
				2.55294	0.110738
				2.5549	0.110738
				2.5549	0
				2.55686	0
				2.55686	0.110738
				2.55882	0.110738
				2.55882	0
				2.56078	0
				2.56078	0.110738
				2.56275	0.110738
				2.56275	0
				2.56471	0
				2.56471	0.110738
				2.56667	0.110738
				2.56667	0
				2.56863	0
				2.56863	0.110738
				2.57059	0.110738
				2.57059	0
				2.57255	0
				2.57255	0.110738
				2.57451	0.110738
				2.57451	0
				2.57647	0
				2.57647	0.110738
				2.57843	0.110738
				2.57843	0
				2.58039	0
				2.58039	0.110738
				2.58235	0.110738
				2.58235	0
				2.58431	0
				2.58431	0.110738
				2.58627	0.110738
				2.58627	0
				2.58824	0
				2.58824	0.110738
				2.5902	0.110738
				2.5902	0
				2.59216	0
				2.59216	0.110738
				2.59412	0.110738
				2.59412	0
				2.59608	0
				2.59608	0.110738
				2.59804	0.110738
				2.59804	0
				2.6	0
				2.6	0.144295
				2.602	0.144295
				2.602	0
				2.604	0
				2.604	0.144295
				2.606	0.144295
				2.606	0
				2.608	0
				2.608	0.144295
				2.61	0.144295
				2.61	0
				2.612	0
				2.612	0.144295
				2.614	0.144295
				2.614	0
				2.616	0
				2.616	0.144295
				2.618	0.144295
				2.618	0
				2.62	0
				2.62	0.144295
				2.622	0.144295
				2.622	0
				2.624	0
				2.624	0.144295
				2.626	0.144295
				2.626	0
				2.628	0
				2.628	0.144295
				2.63	0.144295
				2.63	0
				2.632	0
				2.632	0.144295
				2.634	0.144295
				2.634	0
				2.636	0
				2.636	0.144295
				2.638	0.144295
				2.638	0
				2.64	0
				2.64	0.144295
				2.642	0.144295
				2.642	0
				2.644	0
				2.644	0.144295
				2.646	0.144295
				2.646	0
				2.648	0
				2.648	0.144295
				2.65	0.144295
				2.65	0
				2.652	0
				2.652	0.144295
				2.654	0.144295
				2.654	0
				2.656	0
				2.656	0.144295
				2.658	0.144295
				2.658	0
				2.66	0
				2.66	0.144295
				2.662	0.144295
				2.662	0
				2.664	0
				2.664	0.144295
				2.666	0.144295
				2.666	0
				2.668	0
				2.668	0.144295
				2.67	0.144295
				2.67	0
				2.672	0
				2.672	0.144295
				2.674	0.144295
				2.674	0
				2.676	0
				2.676	0.144295
				2.678	0.144295
				2.678	0
				2.68	0
				2.68	0.144295
				2.682	0.144295
				2.682	0
				2.684	0
				2.684	0.144295
				2.686	0.144295
				2.686	0
				2.688	0
				2.688	0.144295
				2.69	0.144295
				2.69	0
				2.692	0
				2.692	0.144295
				2.694	0.144295
				2.694	0
				2.696	0
				2.696	0.144295
				2.698	0.144295
				2.698	0
				2.7	0
				2.7	0.144295
				2.702	0.144295
				2.702	0
				2.704	0
				2.704	0.144295
				2.706	0.144295
				2.706	0
				2.708	0
				2.708	0.144295
				2.71	0.144295
				2.71	0
				2.712	0
				2.712	0.144295
				2.714	0.144295
				2.714	0
				2.716	0
				2.716	0.144295
				2.718	0.144295
				2.718	0
				2.72	0
				2.72	0.144295
				2.722	0.144295
				2.722	0
				2.724	0
				2.724	0.144295
				2.726	0.144295
				2.726	0
				2.728	0
				2.728	0.144295
				2.73	0.144295
				2.73	0
				2.732	0
				2.732	0.144295
				2.734	0.144295
				2.734	0
				2.736	0
				2.736	0.144295
				2.738	0.144295
				2.738	0
				2.74	0
				2.74	0.144295
				2.742	0.144295
				2.742	0
				2.744	0
				2.744	0.144295
				2.746	0.144295
				2.746	0
				2.748	0
				2.748	0.144295
				2.75	0.144295
				2.75	0
				2.752	0
				2.752	0.144295
				2.754	0.144295
				2.754	0
				2.756	0
				2.756	0.144295
				2.758	0.144295
				2.758	0
				2.76	0
				2.76	0.144295
				2.762	0.144295
				2.762	0
				2.764	0
				2.764	0.144295
				2.766	0.144295
				2.766	0
				2.768	0
				2.768	0.144295
				2.77	0.144295
				2.77	0
				2.772	0
				2.772	0.144295
				2.774	0.144295
				2.774	0
				2.776	0
				2.776	0.144295
				2.778	0.144295
				2.778	0
				2.78	0
				2.78	0.144295
				2.782	0.144295
				2.782	0
				2.784	0
				2.784	0.144295
				2.786	0.144295
				2.786	0
				2.788	0
				2.788	0.144295
				2.79	0.144295
				2.79	0
				2.792	0
				2.792	0.144295
				2.794	0.144295
				2.794	0
				2.796	0
				2.796	0.144295
				2.798	0.144295
				2.798	0
				2.8	0
				2.8	0.120805
				2.80196	0.120805
				2.80196	0
				2.80392	0
				2.80392	0.120805
				2.80588	0.120805
				2.80588	0
				2.80784	0
				2.80784	0.120805
				2.8098	0.120805
				2.8098	0
				2.81176	0
				2.81176	0.120805
				2.81373	0.120805
				2.81373	0
				2.81569	0
				2.81569	0.120805
				2.81765	0.120805
				2.81765	0
				2.81961	0
				2.81961	0.120805
				2.82157	0.120805
				2.82157	0
				2.82353	0
				2.82353	0.120805
				2.82549	0.120805
				2.82549	0
				2.82745	0
				2.82745	0.120805
				2.82941	0.120805
				2.82941	0
				2.83137	0
				2.83137	0.120805
				2.83333	0.120805
				2.83333	0
				2.83529	0
				2.83529	0.120805
				2.83725	0.120805
				2.83725	0
				2.83922	0
				2.83922	0.120805
				2.84118	0.120805
				2.84118	0
				2.84314	0
				2.84314	0.120805
				2.8451	0.120805
				2.8451	0
				2.84706	0
				2.84706	0.120805
				2.84902	0.120805
				2.84902	0
				2.85098	0
				2.85098	0.120805
				2.85294	0.120805
				2.85294	0
				2.8549	0
				2.8549	0.120805
				2.85686	0.120805
				2.85686	0
				2.85882	0
				2.85882	0.120805
				2.86078	0.120805
				2.86078	0
				2.86275	0
				2.86275	0.120805
				2.86471	0.120805
				2.86471	0
				2.86667	0
				2.86667	0.120805
				2.86863	0.120805
				2.86863	0
				2.87059	0
				2.87059	0.120805
				2.87255	0.120805
				2.87255	0
				2.87451	0
				2.87451	0.120805
				2.87647	0.120805
				2.87647	0
				2.87843	0
				2.87843	0.120805
				2.88039	0.120805
				2.88039	0
				2.88235	0
				2.88235	0.120805
				2.88431	0.120805
				2.88431	0
				2.88627	0
				2.88627	0.120805
				2.88824	0.120805
				2.88824	0
				2.8902	0
				2.8902	0.120805
				2.89216	0.120805
				2.89216	0
				2.89412	0
				2.89412	0.120805
				2.89608	0.120805
				2.89608	0
				2.89804	0
				2.89804	0.120805
				2.9	0.120805
				2.9	0
				2.90196	0
				2.90196	0.120805
				2.90392	0.120805
				2.90392	0
				2.90588	0
				2.90588	0.120805
				2.90784	0.120805
				2.90784	0
				2.9098	0
				2.9098	0.120805
				2.91176	0.120805
				2.91176	0
				2.91373	0
				2.91373	0.120805
				2.91569	0.120805
				2.91569	0
				2.91765	0
				2.91765	0.120805
				2.91961	0.120805
				2.91961	0
				2.92157	0
				2.92157	0.120805
				2.92353	0.120805
				2.92353	0
				2.92549	0
				2.92549	0.120805
				2.92745	0.120805
				2.92745	0
				2.92941	0
				2.92941	0.120805
				2.93137	0.120805
				2.93137	0
				2.93333	0
				2.93333	0.120805
				2.93529	0.120805
				2.93529	0
				2.93725	0
				2.93725	0.120805
				2.93922	0.120805
				2.93922	0
				2.94118	0
				2.94118	0.120805
				2.94314	0.120805
				2.94314	0
				2.9451	0
				2.9451	0.120805
				2.94706	0.120805
				2.94706	0
				2.94902	0
				2.94902	0.120805
				2.95098	0.120805
				2.95098	0
				2.95294	0
				2.95294	0.120805
				2.9549	0.120805
				2.9549	0
				2.95686	0
				2.95686	0.120805
				2.95882	0.120805
				2.95882	0
				2.96078	0
				2.96078	0.120805
				2.96275	0.120805
				2.96275	0
				2.96471	0
				2.96471	0.120805
				2.96667	0.120805
				2.96667	0
				2.96863	0
				2.96863	0.120805
				2.97059	0.120805
				2.97059	0
				2.97255	0
				2.97255	0.120805
				2.97451	0.120805
				2.97451	0
				2.97647	0
				2.97647	0.120805
				2.97843	0.120805
				2.97843	0
				2.98039	0
				2.98039	0.120805
				2.98235	0.120805
				2.98235	0
				2.98431	0
				2.98431	0.120805
				2.98627	0.120805
				2.98627	0
				2.98824	0
				2.98824	0.120805
				2.9902	0.120805
				2.9902	0
				2.99216	0
				2.99216	0.120805
				2.99412	0.120805
				2.99412	0
				2.99608	0
				2.99608	0.120805
				2.99804	0.120805
				2.99804	0
				3	0
				3	0.090604
				3.00196	0.090604
				3.00196	0
				3.00392	0
				3.00392	0.090604
				3.00588	0.090604
				3.00588	0
				3.00784	0
				3.00784	0.090604
				3.0098	0.090604
				3.0098	0
				3.01176	0
				3.01176	0.090604
				3.01373	0.090604
				3.01373	0
				3.01569	0
				3.01569	0.090604
				3.01765	0.090604
				3.01765	0
				3.01961	0
				3.01961	0.090604
				3.02157	0.090604
				3.02157	0
				3.02353	0
				3.02353	0.090604
				3.02549	0.090604
				3.02549	0
				3.02745	0
				3.02745	0.090604
				3.02941	0.090604
				3.02941	0
				3.03137	0
				3.03137	0.090604
				3.03333	0.090604
				3.03333	0
				3.03529	0
				3.03529	0.090604
				3.03725	0.090604
				3.03725	0
				3.03922	0
				3.03922	0.090604
				3.04118	0.090604
				3.04118	0
				3.04314	0
				3.04314	0.090604
				3.0451	0.090604
				3.0451	0
				3.04706	0
				3.04706	0.090604
				3.04902	0.090604
				3.04902	0
				3.05098	0
				3.05098	0.090604
				3.05294	0.090604
				3.05294	0
				3.0549	0
				3.0549	0.090604
				3.05686	0.090604
				3.05686	0
				3.05882	0
				3.05882	0.090604
				3.06078	0.090604
				3.06078	0
				3.06275	0
				3.06275	0.090604
				3.06471	0.090604
				3.06471	0
				3.06667	0
				3.06667	0.090604
				3.06863	0.090604
				3.06863	0
				3.07059	0
				3.07059	0.090604
				3.07255	0.090604
				3.07255	0
				3.07451	0
				3.07451	0.090604
				3.07647	0.090604
				3.07647	0
				3.07843	0
				3.07843	0.090604
				3.08039	0.090604
				3.08039	0
				3.08235	0
				3.08235	0.090604
				3.08431	0.090604
				3.08431	0
				3.08627	0
				3.08627	0.090604
				3.08824	0.090604
				3.08824	0
				3.0902	0
				3.0902	0.090604
				3.09216	0.090604
				3.09216	0
				3.09412	0
				3.09412	0.090604
				3.09608	0.090604
				3.09608	0
				3.09804	0
				3.09804	0.090604
				3.1	0.090604
				3.1	0
				3.10196	0
				3.10196	0.090604
				3.10392	0.090604
				3.10392	0
				3.10588	0
				3.10588	0.090604
				3.10784	0.090604
				3.10784	0
				3.1098	0
				3.1098	0.090604
				3.11176	0.090604
				3.11176	0
				3.11373	0
				3.11373	0.090604
				3.11569	0.090604
				3.11569	0
				3.11765	0
				3.11765	0.090604
				3.11961	0.090604
				3.11961	0
				3.12157	0
				3.12157	0.090604
				3.12353	0.090604
				3.12353	0
				3.12549	0
				3.12549	0.090604
				3.12745	0.090604
				3.12745	0
				3.12941	0
				3.12941	0.090604
				3.13137	0.090604
				3.13137	0
				3.13333	0
				3.13333	0.090604
				3.13529	0.090604
				3.13529	0
				3.13725	0
				3.13725	0.090604
				3.13922	0.090604
				3.13922	0
				3.14118	0
				3.14118	0.090604
				3.14314	0.090604
				3.14314	0
				3.1451	0
				3.1451	0.090604
				3.14706	0.090604
				3.14706	0
				3.14902	0
				3.14902	0.090604
				3.15098	0.090604
				3.15098	0
				3.15294	0
				3.15294	0.090604
				3.1549	0.090604
				3.1549	0
				3.15686	0
				3.15686	0.090604
				3.15882	0.090604
				3.15882	0
				3.16078	0
				3.16078	0.090604
				3.16275	0.090604
				3.16275	0
				3.16471	0
				3.16471	0.090604
				3.16667	0.090604
				3.16667	0
				3.16863	0
				3.16863	0.090604
				3.17059	0.090604
				3.17059	0
				3.17255	0
				3.17255	0.090604
				3.17451	0.090604
				3.17451	0
				3.17647	0
				3.17647	0.090604
				3.17843	0.090604
				3.17843	0
[truncated: 1,844 more rows]

## Sheet: Histogramme_HID6
1	0			1.2	0
1	0			1.2	0.0263158
1.2	0			1.202	0.0263158
1.2	0			1.202	0
1.2	0.0263158			1.204	0
1.4	0.0263158			1.204	0.0263158
1.4	0			1.206	0.0263158
1.4	0.0296053			1.206	0
1.6	0.0296053			1.208	0
1.6	0			1.208	0.0263158
1.6	0.0526316			1.21	0.0263158
1.8	0.0526316			1.21	0
1.8	0			1.212	0
1.8	0.0361842			1.212	0.0263158
2	0.0361842			1.214	0.0263158
2	0			1.214	0
2	0.0625			1.216	0
2.2	0.0625			1.216	0.0263158
2.2	0			1.218	0.0263158
2.2	0.0888158			1.218	0
2.4	0.0888158			1.22	0
2.4	0			1.22	0.0263158
2.4	0.108553			1.222	0.0263158
2.6	0.108553			1.222	0
2.6	0			1.224	0
2.6	0.141447			1.224	0.0263158
2.8	0.141447			1.226	0.0263158
2.8	0			1.226	0
2.8	0.118421			1.228	0
3	0.118421			1.228	0.0263158
3	0			1.23	0.0263158
3	0.0888158			1.23	0
3.2	0.0888158			1.232	0
3.2	0			1.232	0.0263158
3.2	0.0427632			1.234	0.0263158
3.4	0.0427632			1.234	0
3.4	0			1.236	0
3.4	0.0328947			1.236	0.0263158
3.6	0.0328947			1.238	0.0263158
3.6	0			1.238	0
3.6	0.0361842			1.24	0
3.8	0.0361842			1.24	0.0263158
3.8	0			1.242	0.0263158
3.8	0.0592105			1.242	0
4	0.0592105			1.244	0
4	0			1.244	0.0263158
4	0.0328947			1.246	0.0263158
4.2	0.0328947			1.246	0
4.2	0			1.248	0
4.2	0.0164474			1.248	0.0263158
4.4	0.0164474			1.25	0.0263158
4.4	0			1.25	0
4.4	0.0164474			1.252	0
4.6	0.0164474			1.252	0.0263158
4.6	0			1.254	0.0263158
4.6	0.00657895			1.254	0
4.8	0.00657895			1.256	0
4.8	0			1.256	0.0263158
4.8	0.00328947			1.258	0.0263158
5	0.00328947			1.258	0
5	0			1.26	0
				1.26	0.0263158
				1.262	0.0263158
				1.262	0
				1.264	0
				1.264	0.0263158
				1.266	0.0263158
				1.266	0
				1.268	0
				1.268	0.0263158
				1.27	0.0263158
				1.27	0
				1.272	0
				1.272	0.0263158
				1.274	0.0263158
				1.274	0
				1.276	0
				1.276	0.0263158
				1.278	0.0263158
				1.278	0
				1.28	0
				1.28	0.0263158
				1.282	0.0263158
				1.282	0
				1.284	0
				1.284	0.0263158
				1.286	0.0263158
				1.286	0
				1.288	0
				1.288	0.0263158
				1.29	0.0263158
				1.29	0
				1.292	0
				1.292	0.0263158
				1.294	0.0263158
				1.294	0
				1.296	0
				1.296	0.0263158
				1.298	0.0263158
				1.298	0
				1.3	0
				1.3	0.0263158
				1.302	0.0263158
				1.302	0
				1.304	0
				1.304	0.0263158
				1.306	0.0263158
				1.306	0
				1.308	0
				1.308	0.0263158
				1.31	0.0263158
				1.31	0
				1.312	0
				1.312	0.0263158
				1.314	0.0263158
				1.314	0
				1.316	0
				1.316	0.0263158
				1.318	0.0263158
				1.318	0
				1.32	0
				1.32	0.0263158
				1.322	0.0263158
				1.322	0
				1.324	0
				1.324	0.0263158
				1.326	0.0263158
				1.326	0
				1.328	0
				1.328	0.0263158
				1.33	0.0263158
				1.33	0
				1.332	0
				1.332	0.0263158
				1.334	0.0263158
				1.334	0
				1.336	0
				1.336	0.0263158
				1.338	0.0263158
				1.338	0
				1.34	0
				1.34	0.0263158
				1.342	0.0263158
				1.342	0
				1.344	0
				1.344	0.0263158
				1.346	0.0263158
				1.346	0
				1.348	0
				1.348	0.0263158
				1.35	0.0263158
				1.35	0
				1.352	0
				1.352	0.0263158
				1.354	0.0263158
				1.354	0
				1.356	0
				1.356	0.0263158
				1.358	0.0263158
				1.358	0
				1.36	0
				1.36	0.0263158
				1.362	0.0263158
				1.362	0
				1.364	0
				1.364	0.0263158
				1.366	0.0263158
				1.366	0
				1.368	0
				1.368	0.0263158
				1.37	0.0263158
				1.37	0
				1.372	0
				1.372	0.0263158
				1.374	0.0263158
				1.374	0
				1.376	0
				1.376	0.0263158
				1.378	0.0263158
				1.378	0
				1.38	0
				1.38	0.0263158
				1.382	0.0263158
				1.382	0
				1.384	0
				1.384	0.0263158
				1.386	0.0263158
				1.386	0
				1.388	0
				1.388	0.0263158
				1.39	0.0263158
				1.39	0
				1.392	0
				1.392	0.0263158
				1.394	0.0263158
				1.394	0
				1.396	0
				1.396	0.0263158
				1.398	0.0263158
				1.398	0
				1.4	0
				1.4	0.0296053
				1.40196	0.0296053
				1.40196	0
				1.40392	0
				1.40392	0.0296053
				1.40588	0.0296053
				1.40588	0
				1.40784	0
				1.40784	0.0296053
				1.4098	0.0296053
				1.4098	0
				1.41176	0
				1.41176	0.0296053
				1.41373	0.0296053
				1.41373	0
				1.41569	0
				1.41569	0.0296053
				1.41765	0.0296053
				1.41765	0
				1.41961	0
				1.41961	0.0296053
				1.42157	0.0296053
				1.42157	0
				1.42353	0
				1.42353	0.0296053
				1.42549	0.0296053
				1.42549	0
				1.42745	0
				1.42745	0.0296053
				1.42941	0.0296053
				1.42941	0
				1.43137	0
				1.43137	0.0296053
				1.43333	0.0296053
				1.43333	0
				1.43529	0
				1.43529	0.0296053
				1.43725	0.0296053
				1.43725	0
				1.43922	0
				1.43922	0.0296053
				1.44118	0.0296053
				1.44118	0
				1.44314	0
				1.44314	0.0296053
				1.4451	0.0296053
				1.4451	0
				1.44706	0
				1.44706	0.0296053
				1.44902	0.0296053
				1.44902	0
				1.45098	0
				1.45098	0.0296053
				1.45294	0.0296053
				1.45294	0
				1.4549	0
				1.4549	0.0296053
				1.45686	0.0296053
				1.45686	0
				1.45882	0
				1.45882	0.0296053
				1.46078	0.0296053
				1.46078	0
				1.46275	0
				1.46275	0.0296053
				1.46471	0.0296053
				1.46471	0
				1.46667	0
				1.46667	0.0296053
				1.46863	0.0296053
				1.46863	0
				1.47059	0
				1.47059	0.0296053
				1.47255	0.0296053
				1.47255	0
				1.47451	0
				1.47451	0.0296053
				1.47647	0.0296053
				1.47647	0
				1.47843	0
				1.47843	0.0296053
				1.48039	0.0296053
				1.48039	0
				1.48235	0
				1.48235	0.0296053
				1.48431	0.0296053
				1.48431	0
				1.48627	0
				1.48627	0.0296053
				1.48824	0.0296053
				1.48824	0
				1.4902	0
				1.4902	0.0296053
				1.49216	0.0296053
				1.49216	0
				1.49412	0
				1.49412	0.0296053
				1.49608	0.0296053
				1.49608	0
				1.49804	0
				1.49804	0.0296053
				1.5	0.0296053
				1.5	0
				1.50196	0
				1.50196	0.0296053
				1.50392	0.0296053
				1.50392	0
				1.50588	0
				1.50588	0.0296053
				1.50784	0.0296053
				1.50784	0
				1.5098	0
				1.5098	0.0296053
				1.51176	0.0296053
				1.51176	0
				1.51373	0
				1.51373	0.0296053
				1.51569	0.0296053
				1.51569	0
				1.51765	0
				1.51765	0.0296053
				1.51961	0.0296053
				1.51961	0
				1.52157	0
				1.52157	0.0296053
				1.52353	0.0296053
				1.52353	0
				1.52549	0
				1.52549	0.0296053
				1.52745	0.0296053
				1.52745	0
				1.52941	0
				1.52941	0.0296053
				1.53137	0.0296053
				1.53137	0
				1.53333	0
				1.53333	0.0296053
				1.53529	0.0296053
				1.53529	0
				1.53725	0
				1.53725	0.0296053
				1.53922	0.0296053
				1.53922	0
				1.54118	0
				1.54118	0.0296053
				1.54314	0.0296053
				1.54314	0
				1.5451	0
				1.5451	0.0296053
				1.54706	0.0296053
				1.54706	0
				1.54902	0
				1.54902	0.0296053
				1.55098	0.0296053
				1.55098	0
				1.55294	0
				1.55294	0.0296053
				1.5549	0.0296053
				1.5549	0
				1.55686	0
				1.55686	0.0296053
				1.55882	0.0296053
				1.55882	0
				1.56078	0
				1.56078	0.0296053
				1.56275	0.0296053
				1.56275	0
				1.56471	0
				1.56471	0.0296053
				1.56667	0.0296053
				1.56667	0
				1.56863	0
				1.56863	0.0296053
				1.57059	0.0296053
				1.57059	0
				1.57255	0
				1.57255	0.0296053
				1.57451	0.0296053
				1.57451	0
				1.57647	0
				1.57647	0.0296053
				1.57843	0.0296053
				1.57843	0
				1.58039	0
				1.58039	0.0296053
				1.58235	0.0296053
				1.58235	0
				1.58431	0
				1.58431	0.0296053
				1.58627	0.0296053
				1.58627	0
				1.58824	0
				1.58824	0.0296053
				1.5902	0.0296053
				1.5902	0
				1.59216	0
				1.59216	0.0296053
				1.59412	0.0296053
				1.59412	0
				1.59608	0
				1.59608	0.0296053
				1.59804	0.0296053
				1.59804	0
				1.6	0
				1.6	0.0526316
				1.602	0.0526316
				1.602	0
				1.604	0
				1.604	0.0526316
				1.606	0.0526316
				1.606	0
				1.608	0
				1.608	0.0526316
				1.61	0.0526316
				1.61	0
				1.612	0
				1.612	0.0526316
				1.614	0.0526316
				1.614	0
				1.616	0
				1.616	0.0526316
				1.618	0.0526316
				1.618	0
				1.62	0
				1.62	0.0526316
				1.622	0.0526316
				1.622	0
				1.624	0
				1.624	0.0526316
				1.626	0.0526316
				1.626	0
				1.628	0
				1.628	0.0526316
				1.63	0.0526316
				1.63	0
				1.632	0
				1.632	0.0526316
				1.634	0.0526316
				1.634	0
				1.636	0
				1.636	0.0526316
				1.638	0.0526316
				1.638	0
				1.64	0
				1.64	0.0526316
				1.642	0.0526316
				1.642	0
				1.644	0
				1.644	0.0526316
				1.646	0.0526316
				1.646	0
				1.648	0
				1.648	0.0526316
				1.65	0.0526316
				1.65	0
				1.652	0
				1.652	0.0526316
				1.654	0.0526316
				1.654	0
				1.656	0
				1.656	0.0526316
				1.658	0.0526316
				1.658	0
				1.66	0
				1.66	0.0526316
				1.662	0.0526316
				1.662	0
				1.664	0
				1.664	0.0526316
				1.666	0.0526316
				1.666	0
				1.668	0
				1.668	0.0526316
				1.67	0.0526316
				1.67	0
				1.672	0
				1.672	0.0526316
				1.674	0.0526316
				1.674	0
				1.676	0
				1.676	0.0526316
				1.678	0.0526316
				1.678	0
				1.68	0
				1.68	0.0526316
				1.682	0.0526316
				1.682	0
				1.684	0
				1.684	0.0526316
				1.686	0.0526316
				1.686	0
				1.688	0
				1.688	0.0526316
				1.69	0.0526316
				1.69	0
				1.692	0
				1.692	0.0526316
				1.694	0.0526316
				1.694	0
				1.696	0
				1.696	0.0526316
				1.698	0.0526316
				1.698	0
				1.7	0
				1.7	0.0526316
				1.702	0.0526316
				1.702	0
				1.704	0
				1.704	0.0526316
				1.706	0.0526316
				1.706	0
				1.708	0
				1.708	0.0526316
				1.71	0.0526316
				1.71	0
				1.712	0
				1.712	0.0526316
				1.714	0.0526316
				1.714	0
				1.716	0
				1.716	0.0526316
				1.718	0.0526316
				1.718	0
				1.72	0
				1.72	0.0526316
				1.722	0.0526316
				1.722	0
				1.724	0
				1.724	0.0526316
				1.726	0.0526316
				1.726	0
				1.728	0
				1.728	0.0526316
				1.73	0.0526316
				1.73	0
				1.732	0
				1.732	0.0526316
				1.734	0.0526316
				1.734	0
				1.736	0
				1.736	0.0526316
				1.738	0.0526316
				1.738	0
				1.74	0
				1.74	0.0526316
				1.742	0.0526316
				1.742	0
				1.744	0
				1.744	0.0526316
				1.746	0.0526316
				1.746	0
				1.748	0
				1.748	0.0526316
				1.75	0.0526316
				1.75	0
				1.752	0
				1.752	0.0526316
				1.754	0.0526316
				1.754	0
				1.756	0
				1.756	0.0526316
				1.758	0.0526316
				1.758	0
				1.76	0
				1.76	0.0526316
				1.762	0.0526316
				1.762	0
				1.764	0
				1.764	0.0526316
				1.766	0.0526316
				1.766	0
				1.768	0
				1.768	0.0526316
				1.77	0.0526316
				1.77	0
				1.772	0
				1.772	0.0526316
				1.774	0.0526316
				1.774	0
				1.776	0
				1.776	0.0526316
				1.778	0.0526316
				1.778	0
				1.78	0
				1.78	0.0526316
				1.782	0.0526316
				1.782	0
				1.784	0
				1.784	0.0526316
				1.786	0.0526316
				1.786	0
				1.788	0
				1.788	0.0526316
				1.79	0.0526316
				1.79	0
				1.792	0
				1.792	0.0526316
				1.794	0.0526316
				1.794	0
				1.796	0
				1.796	0.0526316
				1.798	0.0526316
				1.798	0
				1.8	0
				1.8	0.0361842
				1.802	0.0361842
				1.802	0
				1.804	0
				1.804	0.0361842
				1.806	0.0361842
				1.806	0
				1.808	0
				1.808	0.0361842
				1.81	0.0361842
				1.81	0
				1.812	0
				1.812	0.0361842
				1.814	0.0361842
				1.814	0
				1.816	0
				1.816	0.0361842
				1.818	0.0361842
				1.818	0
				1.82	0
				1.82	0.0361842
				1.822	0.0361842
				1.822	0
				1.824	0
				1.824	0.0361842
				1.826	0.0361842
				1.826	0
				1.828	0
				1.828	0.0361842
				1.83	0.0361842
				1.83	0
				1.832	0
				1.832	0.0361842
				1.834	0.0361842
				1.834	0
				1.836	0
				1.836	0.0361842
				1.838	0.0361842
				1.838	0
				1.84	0
				1.84	0.0361842
				1.842	0.0361842
				1.842	0
				1.844	0
				1.844	0.0361842
				1.846	0.0361842
				1.846	0
				1.848	0
				1.848	0.0361842
				1.85	0.0361842
				1.85	0
				1.852	0
				1.852	0.0361842
				1.854	0.0361842
				1.854	0
				1.856	0
				1.856	0.0361842
				1.858	0.0361842
				1.858	0
				1.86	0
				1.86	0.0361842
				1.862	0.0361842
				1.862	0
				1.864	0
				1.864	0.0361842
				1.866	0.0361842
				1.866	0
				1.868	0
				1.868	0.0361842
				1.87	0.0361842
				1.87	0
				1.872	0
				1.872	0.0361842
				1.874	0.0361842
				1.874	0
				1.876	0
				1.876	0.0361842
				1.878	0.0361842
				1.878	0
				1.88	0
				1.88	0.0361842
				1.882	0.0361842
				1.882	0
				1.884	0
				1.884	0.0361842
				1.886	0.0361842
				1.886	0
				1.888	0
				1.888	0.0361842
				1.89	0.0361842
				1.89	0
				1.892	0
				1.892	0.0361842
				1.894	0.0361842
				1.894	0
				1.896	0
				1.896	0.0361842
				1.898	0.0361842
				1.898	0
				1.9	0
				1.9	0.0361842
				1.902	0.0361842
				1.902	0
				1.904	0
				1.904	0.0361842
				1.906	0.0361842
				1.906	0
				1.908	0
				1.908	0.0361842
				1.91	0.0361842
				1.91	0
				1.912	0
				1.912	0.0361842
				1.914	0.0361842
				1.914	0
				1.916	0
				1.916	0.0361842
				1.918	0.0361842
				1.918	0
				1.92	0
				1.92	0.0361842
				1.922	0.0361842
				1.922	0
				1.924	0
				1.924	0.0361842
				1.926	0.0361842
				1.926	0
				1.928	0
				1.928	0.0361842
				1.93	0.0361842
				1.93	0
				1.932	0
				1.932	0.0361842
				1.934	0.0361842
				1.934	0
				1.936	0
				1.936	0.0361842
				1.938	0.0361842
				1.938	0
				1.94	0
				1.94	0.0361842
				1.942	0.0361842
				1.942	0
				1.944	0
				1.944	0.0361842
				1.946	0.0361842
				1.946	0
				1.948	0
				1.948	0.0361842
				1.95	0.0361842
				1.95	0
				1.952	0
				1.952	0.0361842
				1.954	0.0361842
				1.954	0
				1.956	0
				1.956	0.0361842
				1.958	0.0361842
				1.958	0
				1.96	0
				1.96	0.0361842
				1.962	0.0361842
				1.962	0
				1.964	0
				1.964	0.0361842
				1.966	0.0361842
				1.966	0
				1.968	0
				1.968	0.0361842
				1.97	0.0361842
				1.97	0
				1.972	0
				1.972	0.0361842
				1.974	0.0361842
				1.974	0
				1.976	0
				1.976	0.0361842
				1.978	0.0361842
				1.978	0
				1.98	0
				1.98	0.0361842
				1.982	0.0361842
				1.982	0
				1.984	0
				1.984	0.0361842
				1.986	0.0361842
				1.986	0
				1.988	0
				1.988	0.0361842
				1.99	0.0361842
				1.99	0
				1.992	0
				1.992	0.0361842
				1.994	0.0361842
				1.994	0
				1.996	0
				1.996	0.0361842
				1.998	0.0361842
				1.998	0
				2	0
				2	0.0625
				2.00196	0.0625
				2.00196	0
				2.00392	0
				2.00392	0.0625
				2.00588	0.0625
				2.00588	0
				2.00784	0
				2.00784	0.0625
				2.0098	0.0625
				2.0098	0
				2.01176	0
				2.01176	0.0625
				2.01373	0.0625
				2.01373	0
				2.01569	0
				2.01569	0.0625
				2.01765	0.0625
				2.01765	0
				2.01961	0
				2.01961	0.0625
				2.02157	0.0625
				2.02157	0
				2.02353	0
				2.02353	0.0625
				2.02549	0.0625
				2.02549	0
				2.02745	0
				2.02745	0.0625
				2.02941	0.0625
				2.02941	0
				2.03137	0
				2.03137	0.0625
				2.03333	0.0625
				2.03333	0
				2.03529	0
				2.03529	0.0625
				2.03725	0.0625
				2.03725	0
				2.03922	0
				2.03922	0.0625
				2.04118	0.0625
				2.04118	0
				2.04314	0
				2.04314	0.0625
				2.0451	0.0625
				2.0451	0
				2.04706	0
				2.04706	0.0625
				2.04902	0.0625
				2.04902	0
				2.05098	0
				2.05098	0.0625
				2.05294	0.0625
				2.05294	0
				2.0549	0
				2.0549	0.0625
				2.05686	0.0625
				2.05686	0
				2.05882	0
				2.05882	0.0625
				2.06078	0.0625
				2.06078	0
				2.06275	0
				2.06275	0.0625
				2.06471	0.0625
				2.06471	0
				2.06667	0
				2.06667	0.0625
				2.06863	0.0625
				2.06863	0
				2.07059	0
				2.07059	0.0625
				2.07255	0.0625
				2.07255	0
				2.07451	0
				2.07451	0.0625
				2.07647	0.0625
				2.07647	0
				2.07843	0
				2.07843	0.0625
				2.08039	0.0625
				2.08039	0
				2.08235	0
				2.08235	0.0625
				2.08431	0.0625
				2.08431	0
				2.08627	0
				2.08627	0.0625
				2.08824	0.0625
				2.08824	0
				2.0902	0
				2.0902	0.0625
				2.09216	0.0625
				2.09216	0
				2.09412	0
				2.09412	0.0625
				2.09608	0.0625
				2.09608	0
				2.09804	0
				2.09804	0.0625
				2.1	0.0625
				2.1	0
				2.10196	0
				2.10196	0.0625
				2.10392	0.0625
				2.10392	0
				2.10588	0
				2.10588	0.0625
				2.10784	0.0625
				2.10784	0
				2.1098	0
				2.1098	0.0625
				2.11176	0.0625
				2.11176	0
				2.11373	0
				2.11373	0.0625
				2.11569	0.0625
				2.11569	0
				2.11765	0
				2.11765	0.0625
				2.11961	0.0625
				2.11961	0
				2.12157	0
				2.12157	0.0625
				2.12353	0.0625
				2.12353	0
				2.12549	0
				2.12549	0.0625
				2.12745	0.0625
				2.12745	0
				2.12941	0
				2.12941	0.0625
				2.13137	0.0625
				2.13137	0
				2.13333	0
				2.13333	0.0625
				2.13529	0.0625
				2.13529	0
				2.13725	0
				2.13725	0.0625
				2.13922	0.0625
				2.13922	0
				2.14118	0
				2.14118	0.0625
				2.14314	0.0625
				2.14314	0
				2.1451	0
				2.1451	0.0625
				2.14706	0.0625
				2.14706	0
				2.14902	0
				2.14902	0.0625
				2.15098	0.0625
				2.15098	0
				2.15294	0
				2.15294	0.0625
				2.1549	0.0625
				2.1549	0
				2.15686	0
				2.15686	0.0625
				2.15882	0.0625
				2.15882	0
				2.16078	0
				2.16078	0.0625
				2.16275	0.0625
				2.16275	0
				2.16471	0
				2.16471	0.0625
				2.16667	0.0625
				2.16667	0
				2.16863	0
				2.16863	0.0625
				2.17059	0.0625
				2.17059	0
				2.17255	0
				2.17255	0.0625
				2.17451	0.0625
				2.17451	0
				2.17647	0
				2.17647	0.0625
				2.17843	0.0625
				2.17843	0
				2.18039	0
				2.18039	0.0625
				2.18235	0.0625
				2.18235	0
				2.18431	0
				2.18431	0.0625
				2.18627	0.0625
				2.18627	0
				2.18824	0
				2.18824	0.0625
				2.1902	0.0625
				2.1902	0
				2.19216	0
				2.19216	0.0625
				2.19412	0.0625
				2.19412	0
				2.19608	0
				2.19608	0.0625
				2.19804	0.0625
				2.19804	0
				2.2	0
				2.2	0.0888158
				2.202	0.0888158
				2.202	0
				2.204	0
				2.204	0.0888158
				2.206	0.0888158
				2.206	0
				2.208	0
				2.208	0.0888158
				2.21	0.0888158
				2.21	0
				2.212	0
				2.212	0.0888158
				2.214	0.0888158
				2.214	0
				2.216	0
				2.216	0.0888158
				2.218	0.0888158
				2.218	0
				2.22	0
				2.22	0.0888158
				2.222	0.0888158
				2.222	0
				2.224	0
				2.224	0.0888158
				2.226	0.0888158
				2.226	0
				2.228	0
				2.228	0.0888158
				2.23	0.0888158
				2.23	0
				2.232	0
				2.232	0.0888158
				2.234	0.0888158
				2.234	0
				2.236	0
				2.236	0.0888158
				2.238	0.0888158
				2.238	0
				2.24	0
				2.24	0.0888158
				2.242	0.0888158
				2.242	0
				2.244	0
				2.244	0.0888158
				2.246	0.0888158
				2.246	0
				2.248	0
				2.248	0.0888158
				2.25	0.0888158
				2.25	0
				2.252	0
				2.252	0.0888158
				2.254	0.0888158
				2.254	0
				2.256	0
				2.256	0.0888158
				2.258	0.0888158
				2.258	0
				2.26	0
				2.26	0.0888158
				2.262	0.0888158
				2.262	0
				2.264	0
				2.264	0.0888158
				2.266	0.0888158
				2.266	0
				2.268	0
				2.268	0.0888158
				2.27	0.0888158
				2.27	0
				2.272	0
				2.272	0.0888158
				2.274	0.0888158
				2.274	0
				2.276	0
				2.276	0.0888158
				2.278	0.0888158
				2.278	0
				2.28	0
				2.28	0.0888158
				2.282	0.0888158
				2.282	0
				2.284	0
				2.284	0.0888158
				2.286	0.0888158
				2.286	0
				2.288	0
				2.288	0.0888158
				2.29	0.0888158
				2.29	0
				2.292	0
				2.292	0.0888158
				2.294	0.0888158
				2.294	0
				2.296	0
				2.296	0.0888158
				2.298	0.0888158
				2.298	0
				2.3	0
				2.3	0.0888158
				2.302	0.0888158
				2.302	0
				2.304	0
				2.304	0.0888158
				2.306	0.0888158
				2.306	0
				2.308	0
				2.308	0.0888158
				2.31	0.0888158
				2.31	0
				2.312	0
				2.312	0.0888158
				2.314	0.0888158
				2.314	0
				2.316	0
				2.316	0.0888158
				2.318	0.0888158
				2.318	0
				2.32	0
				2.32	0.0888158
				2.322	0.0888158
				2.322	0
				2.324	0
				2.324	0.0888158
				2.326	0.0888158
				2.326	0
				2.328	0
				2.328	0.0888158
				2.33	0.0888158
				2.33	0
				2.332	0
				2.332	0.0888158
				2.334	0.0888158
				2.334	0
				2.336	0
				2.336	0.0888158
				2.338	0.0888158
				2.338	0
				2.34	0
				2.34	0.0888158
				2.342	0.0888158
				2.342	0
				2.344	0
				2.344	0.0888158
				2.346	0.0888158
				2.346	0
				2.348	0
				2.348	0.0888158
				2.35	0.0888158
				2.35	0
				2.352	0
				2.352	0.0888158
				2.354	0.0888158
				2.354	0
				2.356	0
				2.356	0.0888158
				2.358	0.0888158
				2.358	0
				2.36	0
				2.36	0.0888158
				2.362	0.0888158
				2.362	0
				2.364	0
				2.364	0.0888158
				2.366	0.0888158
				2.366	0
				2.368	0
				2.368	0.0888158
				2.37	0.0888158
				2.37	0
				2.372	0
				2.372	0.0888158
				2.374	0.0888158
				2.374	0
				2.376	0
				2.376	0.0888158
				2.378	0.0888158
				2.378	0
				2.38	0
				2.38	0.0888158
				2.382	0.0888158
				2.382	0
				2.384	0
				2.384	0.0888158
				2.386	0.0888158
				2.386	0
				2.388	0
				2.388	0.0888158
				2.39	0.0888158
				2.39	0
				2.392	0
				2.392	0.0888158
				2.394	0.0888158
				2.394	0
				2.396	0
				2.396	0.0888158
				2.398	0.0888158
				2.398	0
				2.4	0
				2.4	0.108553
				2.40196	0.108553
				2.40196	0
				2.40392	0
				2.40392	0.108553
				2.40588	0.108553
				2.40588	0
				2.40784	0
				2.40784	0.108553
				2.4098	0.108553
				2.4098	0
				2.41176	0
				2.41176	0.108553
				2.41373	0.108553
				2.41373	0
				2.41569	0
				2.41569	0.108553
				2.41765	0.108553
				2.41765	0
				2.41961	0
				2.41961	0.108553
				2.42157	0.108553
				2.42157	0
				2.42353	0
				2.42353	0.108553
				2.42549	0.108553
				2.42549	0
				2.42745	0
				2.42745	0.108553
				2.42941	0.108553
				2.42941	0
				2.43137	0
				2.43137	0.108553
				2.43333	0.108553
				2.43333	0
				2.43529	0
				2.43529	0.108553
				2.43725	0.108553
				2.43725	0
				2.43922	0
				2.43922	0.108553
				2.44118	0.108553
				2.44118	0
				2.44314	0
				2.44314	0.108553
				2.4451	0.108553
				2.4451	0
				2.44706	0
				2.44706	0.108553
				2.44902	0.108553
				2.44902	0
				2.45098	0
				2.45098	0.108553
				2.45294	0.108553
				2.45294	0
				2.4549	0
				2.4549	0.108553
				2.45686	0.108553
				2.45686	0
				2.45882	0
				2.45882	0.108553
				2.46078	0.108553
				2.46078	0
				2.46275	0
				2.46275	0.108553
				2.46471	0.108553
				2.46471	0
				2.46667	0
				2.46667	0.108553
				2.46863	0.108553
				2.46863	0
				2.47059	0
				2.47059	0.108553
				2.47255	0.108553
				2.47255	0
				2.47451	0
				2.47451	0.108553
				2.47647	0.108553
				2.47647	0
				2.47843	0
				2.47843	0.108553
				2.48039	0.108553
				2.48039	0
				2.48235	0
				2.48235	0.108553
				2.48431	0.108553
				2.48431	0
				2.48627	0
				2.48627	0.108553
				2.48824	0.108553
				2.48824	0
				2.4902	0
				2.4902	0.108553
				2.49216	0.108553
				2.49216	0
				2.49412	0
				2.49412	0.108553
				2.49608	0.108553
				2.49608	0
				2.49804	0
				2.49804	0.108553
				2.5	0.108553
				2.5	0
				2.50196	0
				2.50196	0.108553
				2.50392	0.108553
				2.50392	0
				2.50588	0
				2.50588	0.108553
				2.50784	0.108553
				2.50784	0
				2.5098	0
				2.5098	0.108553
				2.51176	0.108553
				2.51176	0
				2.51373	0
				2.51373	0.108553
				2.51569	0.108553
				2.51569	0
				2.51765	0
				2.51765	0.108553
				2.51961	0.108553
				2.51961	0
				2.52157	0
				2.52157	0.108553
				2.52353	0.108553
				2.52353	0
				2.52549	0
				2.52549	0.108553
				2.52745	0.108553
				2.52745	0
				2.52941	0
				2.52941	0.108553
				2.53137	0.108553
				2.53137	0
				2.53333	0
				2.53333	0.108553
				2.53529	0.108553
				2.53529	0
				2.53725	0
				2.53725	0.108553
				2.53922	0.108553
				2.53922	0
				2.54118	0
				2.54118	0.108553
				2.54314	0.108553
				2.54314	0
				2.5451	0
				2.5451	0.108553
				2.54706	0.108553
				2.54706	0
				2.54902	0
				2.54902	0.108553
				2.55098	0.108553
				2.55098	0
				2.55294	0
				2.55294	0.108553
				2.5549	0.108553
				2.5549	0
				2.55686	0
				2.55686	0.108553
				2.55882	0.108553
				2.55882	0
				2.56078	0
				2.56078	0.108553
				2.56275	0.108553
				2.56275	0
				2.56471	0
				2.56471	0.108553
				2.56667	0.108553
				2.56667	0
				2.56863	0
				2.56863	0.108553
				2.57059	0.108553
				2.57059	0
				2.57255	0
				2.57255	0.108553
				2.57451	0.108553
				2.57451	0
				2.57647	0
				2.57647	0.108553
				2.57843	0.108553
				2.57843	0
				2.58039	0
				2.58039	0.108553
				2.58235	0.108553
				2.58235	0
				2.58431	0
				2.58431	0.108553
				2.58627	0.108553
				2.58627	0
				2.58824	0
				2.58824	0.108553
				2.5902	0.108553
				2.5902	0
				2.59216	0
				2.59216	0.108553
				2.59412	0.108553
				2.59412	0
				2.59608	0
				2.59608	0.108553
				2.59804	0.108553
				2.59804	0
				2.6	0
				2.6	0.141447
				2.602	0.141447
				2.602	0
				2.604	0
				2.604	0.141447
				2.606	0.141447
				2.606	0
				2.608	0
				2.608	0.141447
				2.61	0.141447
				2.61	0
				2.612	0
				2.612	0.141447
				2.614	0.141447
				2.614	0
				2.616	0
				2.616	0.141447
				2.618	0.141447
				2.618	0
				2.62	0
				2.62	0.141447
				2.622	0.141447
				2.622	0
				2.624	0
				2.624	0.141447
				2.626	0.141447
				2.626	0
				2.628	0
				2.628	0.141447
				2.63	0.141447
				2.63	0
				2.632	0
				2.632	0.141447
				2.634	0.141447
				2.634	0
				2.636	0
				2.636	0.141447
				2.638	0.141447
				2.638	0
				2.64	0
				2.64	0.141447
				2.642	0.141447
				2.642	0
				2.644	0
				2.644	0.141447
				2.646	0.141447
				2.646	0
				2.648	0
				2.648	0.141447
				2.65	0.141447
				2.65	0
				2.652	0
				2.652	0.141447
				2.654	0.141447
				2.654	0
				2.656	0
				2.656	0.141447
				2.658	0.141447
				2.658	0
				2.66	0
				2.66	0.141447
				2.662	0.141447
				2.662	0
				2.664	0
				2.664	0.141447
				2.666	0.141447
				2.666	0
				2.668	0
				2.668	0.141447
				2.67	0.141447
				2.67	0
				2.672	0
				2.672	0.141447
				2.674	0.141447
				2.674	0
				2.676	0
				2.676	0.141447
				2.678	0.141447
				2.678	0
				2.68	0
				2.68	0.141447
				2.682	0.141447
				2.682	0
				2.684	0
				2.684	0.141447
				2.686	0.141447
				2.686	0
				2.688	0
				2.688	0.141447
				2.69	0.141447
				2.69	0
				2.692	0
				2.692	0.141447
				2.694	0.141447
				2.694	0
				2.696	0
				2.696	0.141447
				2.698	0.141447
				2.698	0
				2.7	0
				2.7	0.141447
				2.702	0.141447
				2.702	0
				2.704	0
				2.704	0.141447
				2.706	0.141447
				2.706	0
				2.708	0
				2.708	0.141447
				2.71	0.141447
				2.71	0
				2.712	0
				2.712	0.141447
				2.714	0.141447
				2.714	0
				2.716	0
				2.716	0.141447
				2.718	0.141447
				2.718	0
				2.72	0
				2.72	0.141447
				2.722	0.141447
				2.722	0
				2.724	0
				2.724	0.141447
				2.726	0.141447
				2.726	0
				2.728	0
				2.728	0.141447
				2.73	0.141447
				2.73	0
				2.732	0
				2.732	0.141447
				2.734	0.141447
				2.734	0
				2.736	0
				2.736	0.141447
				2.738	0.141447
				2.738	0
				2.74	0
				2.74	0.141447
				2.742	0.141447
				2.742	0
				2.744	0
				2.744	0.141447
				2.746	0.141447
				2.746	0
				2.748	0
				2.748	0.141447
				2.75	0.141447
				2.75	0
				2.752	0
				2.752	0.141447
				2.754	0.141447
				2.754	0
				2.756	0
				2.756	0.141447
				2.758	0.141447
				2.758	0
				2.76	0
				2.76	0.141447
				2.762	0.141447
				2.762	0
				2.764	0
				2.764	0.141447
				2.766	0.141447
				2.766	0
				2.768	0
				2.768	0.141447
				2.77	0.141447
				2.77	0
				2.772	0
				2.772	0.141447
				2.774	0.141447
				2.774	0
				2.776	0
				2.776	0.141447
				2.778	0.141447
				2.778	0
				2.78	0
				2.78	0.141447
				2.782	0.141447
				2.782	0
				2.784	0
				2.784	0.141447
				2.786	0.141447
				2.786	0
				2.788	0
				2.788	0.141447
				2.79	0.141447
				2.79	0
				2.792	0
				2.792	0.141447
				2.794	0.141447
				2.794	0
				2.796	0
				2.796	0.141447
				2.798	0.141447
				2.798	0
				2.8	0
				2.8	0.118421
				2.80196	0.118421
				2.80196	0
				2.80392	0
				2.80392	0.118421
				2.80588	0.118421
				2.80588	0
				2.80784	0
				2.80784	0.118421
				2.8098	0.118421
				2.8098	0
				2.81176	0
				2.81176	0.118421
				2.81373	0.118421
				2.81373	0
				2.81569	0
				2.81569	0.118421
				2.81765	0.118421
				2.81765	0
				2.81961	0
				2.81961	0.118421
				2.82157	0.118421
				2.82157	0
				2.82353	0
				2.82353	0.118421
				2.82549	0.118421
				2.82549	0
				2.82745	0
				2.82745	0.118421
				2.82941	0.118421
				2.82941	0
				2.83137	0
				2.83137	0.118421
				2.83333	0.118421
				2.83333	0
				2.83529	0
				2.83529	0.118421
				2.83725	0.118421
				2.83725	0
				2.83922	0
				2.83922	0.118421
				2.84118	0.118421
				2.84118	0
				2.84314	0
				2.84314	0.118421
				2.8451	0.118421
				2.8451	0
				2.84706	0
				2.84706	0.118421
				2.84902	0.118421
				2.84902	0
				2.85098	0
				2.85098	0.118421
				2.85294	0.118421
				2.85294	0
				2.8549	0
				2.8549	0.118421
				2.85686	0.118421
				2.85686	0
				2.85882	0
				2.85882	0.118421
				2.86078	0.118421
				2.86078	0
				2.86275	0
				2.86275	0.118421
				2.86471	0.118421
				2.86471	0
				2.86667	0
				2.86667	0.118421
				2.86863	0.118421
				2.86863	0
				2.87059	0
				2.87059	0.118421
				2.87255	0.118421
				2.87255	0
				2.87451	0
				2.87451	0.118421
				2.87647	0.118421
				2.87647	0
				2.87843	0
				2.87843	0.118421
				2.88039	0.118421
				2.88039	0
				2.88235	0
				2.88235	0.118421
				2.88431	0.118421
				2.88431	0
				2.88627	0
				2.88627	0.118421
				2.88824	0.118421
				2.88824	0
				2.8902	0
				2.8902	0.118421
				2.89216	0.118421
				2.89216	0
				2.89412	0
				2.89412	0.118421
				2.89608	0.118421
				2.89608	0
				2.89804	0
				2.89804	0.118421
				2.9	0.118421
				2.9	0
				2.90196	0
				2.90196	0.118421
				2.90392	0.118421
				2.90392	0
				2.90588	0
				2.90588	0.118421
				2.90784	0.118421
				2.90784	0
				2.9098	0
				2.9098	0.118421
				2.91176	0.118421
				2.91176	0
				2.91373	0
				2.91373	0.118421
				2.91569	0.118421
				2.91569	0
				2.91765	0
				2.91765	0.118421
				2.91961	0.118421
				2.91961	0
				2.92157	0
				2.92157	0.118421
				2.92353	0.118421
				2.92353	0
				2.92549	0
				2.92549	0.118421
				2.92745	0.118421
				2.92745	0
				2.92941	0
				2.92941	0.118421
				2.93137	0.118421
				2.93137	0
				2.93333	0
				2.93333	0.118421
				2.93529	0.118421
				2.93529	0
				2.93725	0
				2.93725	0.118421
				2.93922	0.118421
				2.93922	0
				2.94118	0
				2.94118	0.118421
				2.94314	0.118421
				2.94314	0
				2.9451	0
				2.9451	0.118421
				2.94706	0.118421
				2.94706	0
				2.94902	0
				2.94902	0.118421
				2.95098	0.118421
				2.95098	0
				2.95294	0
				2.95294	0.118421
				2.9549	0.118421
				2.9549	0
				2.95686	0
				2.95686	0.118421
				2.95882	0.118421
				2.95882	0
				2.96078	0
				2.96078	0.118421
				2.96275	0.118421
				2.96275	0
				2.96471	0
				2.96471	0.118421
				2.96667	0.118421
				2.96667	0
				2.96863	0
				2.96863	0.118421
				2.97059	0.118421
				2.97059	0
				2.97255	0
				2.97255	0.118421
				2.97451	0.118421
				2.97451	0
				2.97647	0
				2.97647	0.118421
				2.97843	0.118421
				2.97843	0
				2.98039	0
				2.98039	0.118421
				2.98235	0.118421
				2.98235	0
				2.98431	0
				2.98431	0.118421
				2.98627	0.118421
				2.98627	0
				2.98824	0
				2.98824	0.118421
				2.9902	0.118421
				2.9902	0
				2.99216	0
				2.99216	0.118421
				2.99412	0.118421
				2.99412	0
				2.99608	0
				2.99608	0.118421
				2.99804	0.118421
				2.99804	0
				3	0
				3	0.0888158
				3.00196	0.0888158
				3.00196	0
				3.00392	0
				3.00392	0.0888158
				3.00588	0.0888158
				3.00588	0
				3.00784	0
				3.00784	0.0888158
				3.0098	0.0888158
				3.0098	0
				3.01176	0
				3.01176	0.0888158
				3.01373	0.0888158
				3.01373	0
				3.01569	0
				3.01569	0.0888158
				3.01765	0.0888158
				3.01765	0
				3.01961	0
				3.01961	0.0888158
				3.02157	0.0888158
				3.02157	0
				3.02353	0
				3.02353	0.0888158
				3.02549	0.0888158
				3.02549	0
				3.02745	0
				3.02745	0.0888158
				3.02941	0.0888158
				3.02941	0
				3.03137	0
				3.03137	0.0888158
				3.03333	0.0888158
				3.03333	0
				3.03529	0
				3.03529	0.0888158
				3.03725	0.0888158
				3.03725	0
				3.03922	0
				3.03922	0.0888158
				3.04118	0.0888158
				3.04118	0
				3.04314	0
				3.04314	0.0888158
				3.0451	0.0888158
				3.0451	0
				3.04706	0
				3.04706	0.0888158
				3.04902	0.0888158
				3.04902	0
				3.05098	0
				3.05098	0.0888158
				3.05294	0.0888158
				3.05294	0
				3.0549	0
				3.0549	0.0888158
				3.05686	0.0888158
				3.05686	0
				3.05882	0
				3.05882	0.0888158
				3.06078	0.0888158
				3.06078	0
				3.06275	0
				3.06275	0.0888158
				3.06471	0.0888158
				3.06471	0
				3.06667	0
				3.06667	0.0888158
				3.06863	0.0888158
				3.06863	0
				3.07059	0
				3.07059	0.0888158
				3.07255	0.0888158
				3.07255	0
				3.07451	0
				3.07451	0.0888158
				3.07647	0.0888158
				3.07647	0
				3.07843	0
				3.07843	0.0888158
				3.08039	0.0888158
				3.08039	0
				3.08235	0
				3.08235	0.0888158
				3.08431	0.0888158
				3.08431	0
				3.08627	0
				3.08627	0.0888158
				3.08824	0.0888158
				3.08824	0
				3.0902	0
				3.0902	0.0888158
				3.09216	0.0888158
				3.09216	0
				3.09412	0
				3.09412	0.0888158
				3.09608	0.0888158
				3.09608	0
				3.09804	0
				3.09804	0.0888158
				3.1	0.0888158
				3.1	0
				3.10196	0
				3.10196	0.0888158
				3.10392	0.0888158
				3.10392	0
				3.10588	0
				3.10588	0.0888158
				3.10784	0.0888158
				3.10784	0
				3.1098	0
				3.1098	0.0888158
				3.11176	0.0888158
				3.11176	0
				3.11373	0
				3.11373	0.0888158
				3.11569	0.0888158
				3.11569	0
				3.11765	0
				3.11765	0.0888158
				3.11961	0.0888158
				3.11961	0
				3.12157	0
				3.12157	0.0888158
				3.12353	0.0888158
				3.12353	0
				3.12549	0
				3.12549	0.0888158
				3.12745	0.0888158
				3.12745	0
				3.12941	0
				3.12941	0.0888158
				3.13137	0.0888158
				3.13137	0
				3.13333	0
				3.13333	0.0888158
				3.13529	0.0888158
				3.13529	0
				3.13725	0
				3.13725	0.0888158
				3.13922	0.0888158
				3.13922	0
				3.14118	0
				3.14118	0.0888158
				3.14314	0.0888158
				3.14314	0
				3.1451	0
				3.1451	0.0888158
				3.14706	0.0888158
				3.14706	0
				3.14902	0
				3.14902	0.0888158
				3.15098	0.0888158
				3.15098	0
				3.15294	0
				3.15294	0.0888158
				3.1549	0.0888158
				3.1549	0
				3.15686	0
				3.15686	0.0888158
				3.15882	0.0888158
				3.15882	0
				3.16078	0
				3.16078	0.0888158
				3.16275	0.0888158
				3.16275	0
				3.16471	0
				3.16471	0.0888158
				3.16667	0.0888158
				3.16667	0
				3.16863	0
				3.16863	0.0888158
				3.17059	0.0888158
				3.17059	0
				3.17255	0
				3.17255	0.0888158
				3.17451	0.0888158
				3.17451	0
				3.17647	0
				3.17647	0.0888158
				3.17843	0.0888158
				3.17843	0
[truncated: 1,844 more rows]

## Sheet: Histogramme_HID7
1	0			1.2	0
1	0			1.2	0.0260586
1.2	0			1.202	0.0260586
1.2	0			1.202	0
1.2	0.0260586			1.204	0
1.4	0.0260586			1.204	0.0260586
1.4	0			1.206	0.0260586
1.4	0.029316			1.206	0
1.6	0.029316			1.208	0
1.6	0			1.208	0.0260586
1.6	0.0521173			1.21	0.0260586
1.8	0.0521173			1.21	0
1.8	0			1.212	0
1.8	0.0358306			1.212	0.0260586
2	0.0358306			1.214	0.0260586
2	0			1.214	0
2	0.0618893			1.216	0
2.2	0.0618893			1.216	0.0260586
2.2	0			1.218	0.0260586
2.2	0.0879479			1.218	0
2.4	0.0879479			1.22	0
2.4	0			1.22	0.0260586
2.4	0.107492			1.222	0.0260586
2.6	0.107492			1.222	0
2.6	0			1.224	0
2.6	0.140065			1.224	0.0260586
2.8	0.140065			1.226	0.0260586
2.8	0			1.226	0
2.8	0.117264			1.228	0
3	0.117264			1.228	0.0260586
3	0			1.23	0.0260586
3	0.0879479			1.23	0
3.2	0.0879479			1.232	0
3.2	0			1.232	0.0260586
3.2	0.0423453			1.234	0.0260586
3.4	0.0423453			1.234	0
3.4	0			1.236	0
3.4	0.0325733			1.236	0.0260586
3.6	0.0325733			1.238	0.0260586
3.6	0			1.238	0
3.6	0.0423453			1.24	0
3.8	0.0423453			1.24	0.0260586
3.8	0			1.242	0.0260586
3.8	0.0586319			1.242	0
4	0.0586319			1.244	0
4	0			1.244	0.0260586
4	0.0358306			1.246	0.0260586
4.2	0.0358306			1.246	0
4.2	0			1.248	0
4.2	0.0162866			1.248	0.0260586
4.4	0.0162866			1.25	0.0260586
4.4	0			1.25	0
4.4	0.0162866			1.252	0
4.6	0.0162866			1.252	0.0260586
4.6	0			1.254	0.0260586
4.6	0.00651466			1.254	0
4.8	0.00651466			1.256	0
4.8	0			1.256	0.0260586
4.8	0.00325733			1.258	0.0260586
5	0.00325733			1.258	0
5	0			1.26	0
				1.26	0.0260586
				1.262	0.0260586
				1.262	0
				1.264	0
				1.264	0.0260586
				1.266	0.0260586
				1.266	0
				1.268	0
				1.268	0.0260586
				1.27	0.0260586
				1.27	0
				1.272	0
				1.272	0.0260586
				1.274	0.0260586
				1.274	0
				1.276	0
				1.276	0.0260586
				1.278	0.0260586
				1.278	0
				1.28	0
				1.28	0.0260586
				1.282	0.0260586
				1.282	0
				1.284	0
				1.284	0.0260586
				1.286	0.0260586
				1.286	0
				1.288	0
				1.288	0.0260586
				1.29	0.0260586
				1.29	0
				1.292	0
				1.292	0.0260586
				1.294	0.0260586
				1.294	0
				1.296	0
				1.296	0.0260586
				1.298	0.0260586
				1.298	0
				1.3	0
				1.3	0.0260586
				1.302	0.0260586
				1.302	0
				1.304	0
				1.304	0.0260586
				1.306	0.0260586
				1.306	0
				1.308	0
				1.308	0.0260586
				1.31	0.0260586
				1.31	0
				1.312	0
				1.312	0.0260586
				1.314	0.0260586
				1.314	0
				1.316	0
				1.316	0.0260586
				1.318	0.0260586
				1.318	0
				1.32	0
				1.32	0.0260586
				1.322	0.0260586
				1.322	0
				1.324	0
				1.324	0.0260586
				1.326	0.0260586
				1.326	0
				1.328	0
				1.328	0.0260586
				1.33	0.0260586
				1.33	0
				1.332	0
				1.332	0.0260586
				1.334	0.0260586
				1.334	0
				1.336	0
				1.336	0.0260586
				1.338	0.0260586
				1.338	0
				1.34	0
				1.34	0.0260586
				1.342	0.0260586
				1.342	0
				1.344	0
				1.344	0.0260586
				1.346	0.0260586
				1.346	0
				1.348	0
				1.348	0.0260586
				1.35	0.0260586
				1.35	0
				1.352	0
				1.352	0.0260586
				1.354	0.0260586
				1.354	0
				1.356	0
				1.356	0.0260586
				1.358	0.0260586
				1.358	0
				1.36	0
				1.36	0.0260586
				1.362	0.0260586
				1.362	0
				1.364	0
				1.364	0.0260586
				1.366	0.0260586
				1.366	0
				1.368	0
				1.368	0.0260586
				1.37	0.0260586
				1.37	0
				1.372	0
				1.372	0.0260586
				1.374	0.0260586
				1.374	0
				1.376	0
				1.376	0.0260586
				1.378	0.0260586
				1.378	0
				1.38	0
				1.38	0.0260586
				1.382	0.0260586
				1.382	0
				1.384	0
				1.384	0.0260586
				1.386	0.0260586
				1.386	0
				1.388	0
				1.388	0.0260586
				1.39	0.0260586
				1.39	0
				1.392	0
				1.392	0.0260586
				1.394	0.0260586
				1.394	0
				1.396	0
				1.396	0.0260586
				1.398	0.0260586
				1.398	0
				1.4	0
				1.4	0.029316
				1.40196	0.029316
				1.40196	0
				1.40392	0
				1.40392	0.029316
				1.40588	0.029316
				1.40588	0
				1.40784	0
				1.40784	0.029316
				1.4098	0.029316
				1.4098	0
				1.41176	0
				1.41176	0.029316
				1.41373	0.029316
				1.41373	0
				1.41569	0
				1.41569	0.029316
				1.41765	0.029316
				1.41765	0
				1.41961	0
				1.41961	0.029316
				1.42157	0.029316
				1.42157	0
				1.42353	0
				1.42353	0.029316
				1.42549	0.029316
				1.42549	0
				1.42745	0
				1.42745	0.029316
				1.42941	0.029316
				1.42941	0
				1.43137	0
				1.43137	0.029316
				1.43333	0.029316
				1.43333	0
[truncated: 3,608 more rows]

## Sheet: Histogramme_HID
5	0			5.505	0			0	0			0	0
[truncated: 3,627 more rows]

[truncated: 1 more sheets: data]
