# Supplementary material for: Organic Control of Dioctahedral and Trioctahedral Clay Formation in an Alkaline Soil System in the Pantanal Wetland of Nhecolândia, Brazil
Source: PLoS One. 2016 Jul 27;11(7):e0159972. doi: 10.1371/journal.pone.0159972 (PMC4962978; doi:10.1371/journal.pone.0159972)
Supplement: S2 Table — (XLS) [file pone.0159972.s002.xls]

## Sheet: Chem data 2
	Al								Al
		Cent.	0.45 µm	30 kDa	10 kDa	3 kDa				Cent.	Cent. + 0.45 µm	Cent. + Per. + 0.45µm	% recovered
	AH1	6.488	0.5545	0.4717	0.2951	0.258			AH1	6.488	0.5545	4.55	70.1295
	AH3	3.361	0.4863	0.2683	0.2408	0.303			AH3	3.361	0.4863	1.82	54.1506
	AH4	1.729	0.6717	0.302	0.277	0.2666			AH4	1.729	0.6717	0.26	15.0376
	SV	7.006	0.54669	0.2831	0.2358	0.2135			SV	7.006	0.54669	6.5	92.7776
	Fe								Fe
		Cent.	0.45 µm	30 kDa	10 kDa	3 kDa				Cent.	Cent. + 0.45 µm	Cent. + Per. + 0.45µm	% recovered
	AH1	1.4164	0.1169	0.0937	0.0795	0.2109			AH1	1.4164	0.1169	0.75985	53.6466
	AH3	1.0514	0.1036	0.006	0.0049	0.0043			AH3	1.0514	0.1036	0.6734	64.0479
	AH4	2.2984	0.3218	0.0275	0.0283	0.0208			AH4	2.2984	0.3218	2.0917	91.0068
	SV	1.6254	0.064	0.0234	0.0229	0.0182			SV	1.6254	0.064	0.416	25.5937
	Si
		Cent.	0.45 µm	30 kDa	10 kDa	3 kDa
	AH1	15.58	8.36	8.737	8.7	14.19
	AH3	26.78	26.64	27.17	26.5	29.59
	AH4	35.3	36.2	35.78	35	38.58
	SV	100.9	102.3	106	103	106.3
	K
		Cent.	0.45 µm	30 kDa	10 kDa	3 kDa
	AH1	360.9	362	364	364.6	366.9
	AH3	406.7	409.2	407.7	414.7	413.3
	AH4	251.8	252.3	249.7	252.3	250.3
	SV	635.7	674.8	669.2	657.3	700.9
	DOC
		Cent.	0.45 µm	30 kDa	10 kDa	3 kDa
	AH1	329	245	204	220	203
	AH3	198	154	165	142	126
	AH4	183	175	169	171	160
	SV	735	552	531	125	104
